# Supplementary material for: Acid/base-regulated reversible electron transfer disproportionation of N–N linked bicarbazole and biacridine derivatives
Source: Chem Sci. 2015 May 21;6(7):4160–73. doi: 10.1039/c5sc00946d (PMC5707497; doi:10.1039/c5sc00946d)
Supplement: Supplementary file 2 [file SC-006-C5SC00946D-s002.cif]

# Electronic Supplementary Material (ESI) for Chemical Science.
# This journal is © The Royal Society of Chemistry 2015

####################################################################### 
# 
# This file contains crystal structure data downloaded from the 
# Cambridge Structural Database (CSD) hosted by the Cambridge 
# Crystallographic Data Centre (CCDC).
# 
# Full information about CCDC data access policies and citation 
# guidelines are available at http://www.ccdc.cam.ac.uk/access/V1 
# 
# Audit and citation data items may have been added by the CCDC. 
# Please retain this information to preserve the provenance of 
# this file and to allow appropriate attribution of the data. 
# 
#######################################################################

data_p21-2-2
_database_code_depnum_ccdc_archive 'CCDC 1025063'
_audit_update_record             
;
2014-09-18 deposited with the CCDC.
2015-04-15 downloaded from the CCDC.
;

_audit_creation_method           SHELXL-97
_chemical_name_systematic        
3,3',6,6'-Tetra-tert-butyl-1,1',9,9'-bicarbazole
_chemical_name_common            ?
_chemical_melting_point          ?
_chemical_formula_moiety         'C40 H46 N2'
_chemical_formula_sum            'C40 H46 N2'
_chemical_formula_weight         554.79

loop_
_atom_type_symbol
_atom_type_description
_atom_type_scat_dispersion_real
_atom_type_scat_dispersion_imag
_atom_type_scat_source
C C 0.0033 0.0016 'International Tables Vol C Tables 4.2.6.8 and 6.1.1.4'
H H 0.0000 0.0000 'International Tables Vol C Tables 4.2.6.8 and 6.1.1.4'
N N 0.0061 0.0033 'International Tables Vol C Tables 4.2.6.8 and 6.1.1.4'

_symmetry_cell_setting           monoclinic
_symmetry_space_group_name_H-M   'P 21/c'
_symmetry_space_group_name_Hall  '-P 2ybc'

loop_
_symmetry_equiv_pos_as_xyz
'x, y, z'
'-x, y+1/2, -z+1/2'
'-x, -y, -z'
'x, -y-1/2, z-1/2'

_cell_length_a                   10.7010(2)
_cell_length_b                   27.6694(5)
_cell_length_c                   11.1215(3)
_cell_angle_alpha                90.00
_cell_angle_beta                 98.7640(10)
_cell_angle_gamma                90.00
_cell_volume                     3254.52(12)
_cell_formula_units_Z            4
_cell_measurement_temperature    123(2)
_cell_measurement_reflns_used    23117
_cell_measurement_theta_min      6.45
_cell_measurement_theta_max      54.96

_exptl_crystal_description       platet
_exptl_crystal_colour            yellow
_exptl_crystal_size_max          0.50
_exptl_crystal_size_mid          0.20
_exptl_crystal_size_min          0.02
_exptl_crystal_density_meas      ?
_exptl_crystal_density_diffrn    1.132
_exptl_crystal_density_method    'not measured'
_exptl_crystal_F_000             1200
_exptl_absorpt_coefficient_mu    0.065
_exptl_absorpt_correction_type   multi-scan
_exptl_absorpt_correction_T_min  0.9683
_exptl_absorpt_correction_T_max  0.9987
_exptl_absorpt_process_details   ?

_exptl_special_details           
;
 ?
;

_diffrn_ambient_temperature      123(2)
_diffrn_radiation_wavelength     0.71073
_diffrn_radiation_type           MoK\a
_diffrn_radiation_source         'fine-focus sealed tube'
_diffrn_radiation_monochromator  graphite
_diffrn_measurement_device_type  'Rigaku RAXIS-RAPID'
_diffrn_measurement_method       '\w scans'
_diffrn_detector_area_resol_mean ?
_diffrn_standards_number         ?
_diffrn_standards_interval_count ?
_diffrn_standards_interval_time  ?
_diffrn_standards_decay_%        ?
_diffrn_reflns_number            25932
_diffrn_reflns_av_R_equivalents  0.0228
_diffrn_reflns_av_sigmaI/netI    0.0186
_diffrn_reflns_limit_h_min       -12
_diffrn_reflns_limit_h_max       12
_diffrn_reflns_limit_k_min       -33
_diffrn_reflns_limit_k_max       33
_diffrn_reflns_limit_l_min       -13
_diffrn_reflns_limit_l_max       13
_diffrn_reflns_theta_min         3.23
_diffrn_reflns_theta_max         25.35
_reflns_number_total             5933
_reflns_number_gt                4842
_reflns_threshold_expression     >2\s(I)

_computing_data_collection       ?
_computing_cell_refinement       ?
_computing_data_reduction        ?
_computing_structure_solution    ?
_computing_structure_refinement  'SHELXL-97 (Sheldrick, 2008)'
_computing_molecular_graphics    ?
_computing_publication_material  ?

_refine_special_details          
;
 Refinement of F^2^ against ALL reflections.  The weighted R-factor wR and
 goodness of fit S are based on F^2^, conventional R-factors R are based
 on F, with F set to zero for negative F^2^. The threshold expression of
 F^2^ > 2\s(F^2^) is used only for calculating R-factors(gt) etc. and is
 not relevant to the choice of reflections for refinement.  R-factors based
 on F^2^ are statistically about twice as large as those based on F, and R-
 factors based on ALL data will be even larger.
;

_refine_ls_structure_factor_coef Fsqd
_refine_ls_matrix_type           full
_refine_ls_weighting_scheme      calc
_refine_ls_weighting_details     
'calc w=1/[\s^2^(Fo^2^)+(0.0603P)^2^+0.6461P] where P=(Fo^2^+2Fc^2^)/3'
_atom_sites_solution_primary     direct
_atom_sites_solution_secondary   difmap
_atom_sites_solution_hydrogens   geom
_refine_ls_hydrogen_treatment    mixed
_refine_ls_extinction_method     none
_refine_ls_extinction_coef       ?
_refine_ls_number_reflns         5933
_refine_ls_number_parameters     462
_refine_ls_number_restraints     0
_refine_ls_R_factor_all          0.0510
_refine_ls_R_factor_gt           0.0413
_refine_ls_wR_factor_ref         0.1137
_refine_ls_wR_factor_gt          0.1080
_refine_ls_goodness_of_fit_ref   1.069
_refine_ls_restrained_S_all      1.069
_refine_ls_shift/su_max          0.000
_refine_ls_shift/su_mean         0.000

loop_
_atom_site_label
_atom_site_type_symbol
_atom_site_fract_x
_atom_site_fract_y
_atom_site_fract_z
_atom_site_U_iso_or_equiv
_atom_site_adp_type
_atom_site_occupancy
_atom_site_symmetry_multiplicity
_atom_site_calc_flag
_atom_site_refinement_flags
_atom_site_disorder_assembly
_atom_site_disorder_group
N2 N 0.80956(10) 0.03247(4) 0.45505(10) 0.0273(2) Uani 1 1 d . . .
N1 N 0.70531(10) 0.02881(4) 0.51764(10) 0.0300(3) Uani 1 1 d . . .
C14 C 0.79062(11) 0.12244(4) 0.45078(11) 0.0254(3) Uani 1 1 d . . .
C13 C 0.84660(11) 0.07861(4) 0.42518(11) 0.0249(3) Uani 1 1 d . . .
C16 C 0.94070(12) 0.16253(4) 0.33637(11) 0.0257(3) Uani 1 1 d . . .
C24 C 0.86125(11) -0.00102(5) 0.38247(11) 0.0270(3) Uani 1 1 d . . .
C15 C 0.84092(12) 0.16387(5) 0.40663(11) 0.0264(3) Uani 1 1 d . . .
C37 C 1.06367(14) -0.07831(5) 0.13152(12) 0.0332(3) Uani 1 1 d . . .
C2 C 0.67883(12) 0.11846(4) 0.51290(12) 0.0269(3) Uani 1 1 d . . .
C18 C 0.93748(12) 0.07511(4) 0.34803(11) 0.0250(3) Uani 1 1 d . . .
C21 C 0.99707(12) -0.04982(5) 0.22194(11) 0.0282(3) Uani 1 1 d . . .
C5 C 0.48995(12) 0.10048(5) 0.66040(13) 0.0317(3) Uani 1 1 d . . .
C3 C 0.60854(12) 0.15567(5) 0.55306(12) 0.0282(3) Uani 1 1 d . . .
C17 C 0.98659(12) 0.11788(5) 0.30598(11) 0.0258(3) Uani 1 1 d . . .
C25 C 0.44023(13) 0.19089(5) 0.66608(13) 0.0330(3) Uani 1 1 d . . .
C19 C 0.94729(12) 0.02415(4) 0.32076(11) 0.0258(3) Uani 1 1 d . . .
C33 C 0.98755(13) 0.21024(5) 0.28825(12) 0.0292(3) Uani 1 1 d . . .
C23 C 0.83985(13) -0.05022(5) 0.36201(13) 0.0325(3) Uani 1 1 d . . .
C1 C 0.64561(12) 0.07148(5) 0.54288(12) 0.0287(3) Uani 1 1 d . . .
C11 C 0.71868(13) -0.05384(5) 0.62069(14) 0.0333(3) Uani 1 1 d . . .
C10 C 0.66539(13) -0.08086(5) 0.70477(15) 0.0380(3) Uani 1 1 d . . .
C6 C 0.55872(12) 0.06185(5) 0.62123(13) 0.0307(3) Uani 1 1 d . . .
C22 C 0.90817(13) -0.07333(5) 0.28280(13) 0.0335(3) Uani 1 1 d . . .
C4 C 0.51189(12) 0.14736(5) 0.62422(12) 0.0292(3) Uani 1 1 d . . .
C20 C 1.01544(12) -0.00068(5) 0.24221(11) 0.0270(3) Uani 1 1 d . . .
C12 C 0.67199(12) -0.00744(5) 0.59435(13) 0.0311(3) Uani 1 1 d . . .
C9 C 0.56638(13) -0.06399(5) 0.76379(15) 0.0402(4) Uani 1 1 d . A .
C34 C 1.10307(14) 0.20324(5) 0.22489(13) 0.0358(3) Uani 1 1 d . . .
H34A H 1.1722 0.1893 0.2823 0.054 Uiso 1 1 calc R . .
H34B H 1.1296 0.2345 0.1962 0.054 Uiso 1 1 calc R . .
H34C H 1.0816 0.1814 0.1555 0.054 Uiso 1 1 calc R . .
C7 C 0.57464(12) 0.01125(5) 0.65415(14) 0.0331(3) Uani 1 1 d . . .
C38 C 1.13795(16) -0.12088(5) 0.19549(14) 0.0436(4) Uani 1 1 d . . .
H38A H 1.2064 -0.1086 0.2564 0.065 Uiso 1 1 calc R . .
H38B H 1.1738 -0.1403 0.1354 0.065 Uiso 1 1 calc R . .
H38C H 1.0811 -0.1410 0.2356 0.065 Uiso 1 1 calc R . .
C39 C 1.15532(15) -0.04675(6) 0.07343(14) 0.0425(4) Uani 1 1 d . . .
H39A H 1.1085 -0.0205 0.0276 0.064 Uiso 1 1 calc R . .
H39B H 1.1974 -0.0664 0.0182 0.064 Uiso 1 1 calc R . .
H39C H 1.2188 -0.0331 0.1372 0.064 Uiso 1 1 calc R . .
C8 C 0.52165(13) -0.01755(5) 0.73636(15) 0.0385(4) Uani 1 1 d . . .
C35 C 1.02427(16) 0.24583(5) 0.39372(14) 0.0445(4) Uani 1 1 d . . .
H35A H 1.0889 0.2311 0.4547 0.067 Uiso 1 1 calc R . .
H35B H 0.9495 0.2536 0.4311 0.067 Uiso 1 1 calc R . .
H35C H 1.0579 0.2755 0.3627 0.067 Uiso 1 1 calc R . .
C36 C 0.88096(15) 0.23227(6) 0.19646(15) 0.0471(4) Uani 1 1 d . . .
H36A H 0.9107 0.2623 0.1636 0.071 Uiso 1 1 calc R . .
H36B H 0.8080 0.2392 0.2373 0.071 Uiso 1 1 calc R . .
H36C H 0.8561 0.2093 0.1299 0.071 Uiso 1 1 calc R . .
C40 C 0.96350(17) -0.09834(6) 0.02993(13) 0.0468(4) Uani 1 1 d . . .
H40A H 0.9091 -0.1213 0.0647 0.070 Uiso 1 1 calc R . .
H40B H 1.0055 -0.1148 -0.0309 0.070 Uiso 1 1 calc R . .
H40C H 0.9121 -0.0717 -0.0087 0.070 Uiso 1 1 calc R . .
C26 C 0.39320(17) 0.22335(6) 0.55773(16) 0.0522(4) Uani 1 1 d . . .
H26A H 0.3411 0.2044 0.4946 0.078 Uiso 1 1 calc R . .
H26B H 0.4657 0.2368 0.5249 0.078 Uiso 1 1 calc R . .
H26C H 0.3425 0.2497 0.5841 0.078 Uiso 1 1 calc R . .
C27 C 0.52950(18) 0.21968(8) 0.75967(19) 0.0696(6) Uani 1 1 d . . .
H27A H 0.4840 0.2471 0.7879 0.104 Uiso 1 1 calc R . .
H27B H 0.6009 0.2316 0.7223 0.104 Uiso 1 1 calc R . .
H27C H 0.5610 0.1988 0.8289 0.104 Uiso 1 1 calc R . .
C29 C 0.51648(14) -0.09433(5) 0.86243(17) 0.0457(4) Uani 1 1 d . . .
C28 C 0.32542(17) 0.17540(6) 0.7225(2) 0.0635(6) Uani 1 1 d . . .
H28A H 0.2661 0.1579 0.6618 0.095 Uiso 1 1 calc R . .
H28B H 0.2837 0.2040 0.7497 0.095 Uiso 1 1 calc R . .
H28C H 0.3526 0.1542 0.7922 0.095 Uiso 1 1 calc R . .
C30A C 0.3810(7) -0.07995(19) 0.8701(6) 0.0450(14) Uani 0.477(4) 1 d P A 1
H30A H 0.3456 -0.1021 0.9249 0.068 Uiso 0.477(4) 1 calc PR A 1
H30B H 0.3305 -0.0816 0.7890 0.068 Uiso 0.477(4) 1 calc PR A 1
H30C H 0.3794 -0.0469 0.9015 0.068 Uiso 0.477(4) 1 calc PR A 1
C31A C 0.6053(4) -0.0932(2) 0.9616(4) 0.0689(17) Uani 0.477(4) 1 d P A 1
H31A H 0.6211 -0.0597 0.9877 0.103 Uiso 0.477(4) 1 calc PR A 1
H31B H 0.6836 -0.1076 0.9423 0.103 Uiso 0.477(4) 1 calc PR A 1
H31C H 0.5760 -0.1117 1.0272 0.103 Uiso 0.477(4) 1 calc PR A 1
C32A C 0.4960(4) -0.14944(11) 0.8023(4) 0.0493(11) Uani 0.477(4) 1 d P A 1
H32A H 0.5776 -0.1622 0.7871 0.074 Uiso 0.477(4) 1 calc PR A 1
H32B H 0.4376 -0.1478 0.7255 0.074 Uiso 0.477(4) 1 calc PR A 1
H32C H 0.4609 -0.1708 0.8591 0.074 Uiso 0.477(4) 1 calc PR A 1
C32B C 0.5834(3) -0.14252(10) 0.8948(3) 0.0445(10) Uani 0.523(4) 1 d P A 2
H32D H 0.6732 -0.1366 0.9238 0.067 Uiso 0.523(4) 1 calc PR A 2
H32E H 0.5746 -0.1632 0.8225 0.067 Uiso 0.523(4) 1 calc PR A 2
H32F H 0.5451 -0.1586 0.9588 0.067 Uiso 0.523(4) 1 calc PR A 2
C31B C 0.5463(4) -0.06540(12) 0.9998(3) 0.0454(9) Uani 0.523(4) 1 d P A 2
H31D H 0.5155 -0.0852 1.0622 0.068 Uiso 0.523(4) 1 calc PR A 2
H31E H 0.5030 -0.0341 0.9941 0.068 Uiso 0.523(4) 1 calc PR A 2
H31F H 0.6376 -0.0603 1.0218 0.068 Uiso 0.523(4) 1 calc PR A 2
C30B C 0.3794(6) -0.0995(2) 0.8428(5) 0.0456(12) Uani 0.523(4) 1 d P A 2
H30D H 0.3531 -0.1166 0.9121 0.068 Uiso 0.523(4) 1 calc PR A 2
H30E H 0.3528 -0.1180 0.7682 0.068 Uiso 0.523(4) 1 calc PR A 2
H30F H 0.3400 -0.0675 0.8351 0.068 Uiso 0.523(4) 1 calc PR A 2
H20 H 1.0748(13) 0.0178(5) 0.1993(12) 0.028(4) Uiso 1 1 d . . .
H11 H 0.7892(14) -0.0661(5) 0.5865(13) 0.033(4) Uiso 1 1 d . . .
H17 H 1.0518(13) 0.1168(5) 0.2521(12) 0.026(3) Uiso 1 1 d . . .
H23 H 0.7764(13) -0.0676(5) 0.3987(13) 0.031(4) Uiso 1 1 d . . .
H5 H 0.4309(14) 0.0944(5) 0.7161(13) 0.033(4) Uiso 1 1 d . . .
H3 H 0.6313(13) 0.1900(5) 0.5349(13) 0.035(4) Uiso 1 1 d . . .
H15 H 0.8013(13) 0.1960(5) 0.4190(13) 0.034(4) Uiso 1 1 d . . .
H10 H 0.7012(14) -0.1134(6) 0.7238(14) 0.041(4) Uiso 1 1 d . . .
H22 H 0.8922(14) -0.1081(6) 0.2672(14) 0.041(4) Uiso 1 1 d . . .
H8 H 0.4561(14) -0.0041(5) 0.7777(14) 0.039(4) Uiso 1 1 d . . .

loop_
_atom_site_aniso_label
_atom_site_aniso_U_11
_atom_site_aniso_U_22
_atom_site_aniso_U_33
_atom_site_aniso_U_23
_atom_site_aniso_U_13
_atom_site_aniso_U_12
N2 0.0275(5) 0.0238(5) 0.0330(6) -0.0010(4) 0.0119(5) -0.0012(4)
N1 0.0265(5) 0.0250(6) 0.0413(6) 0.0009(5) 0.0140(5) 0.0001(4)
C14 0.0271(6) 0.0264(6) 0.0229(6) -0.0016(5) 0.0047(5) 0.0006(5)
C13 0.0269(6) 0.0243(6) 0.0234(6) 0.0004(5) 0.0034(5) -0.0013(5)
C16 0.0302(6) 0.0262(6) 0.0212(6) -0.0004(5) 0.0052(5) -0.0009(5)
C24 0.0264(6) 0.0265(7) 0.0283(6) -0.0030(5) 0.0048(5) 0.0011(5)
C15 0.0309(7) 0.0237(6) 0.0251(6) -0.0009(5) 0.0059(5) 0.0013(5)
C37 0.0464(8) 0.0281(7) 0.0254(7) -0.0049(5) 0.0062(6) 0.0046(6)
C2 0.0267(6) 0.0267(7) 0.0276(6) 0.0016(5) 0.0051(5) 0.0005(5)
C18 0.0280(6) 0.0257(6) 0.0215(6) -0.0021(5) 0.0040(5) 0.0008(5)
C21 0.0321(7) 0.0278(7) 0.0241(6) -0.0034(5) 0.0019(5) 0.0020(5)
C5 0.0246(6) 0.0316(7) 0.0410(8) 0.0036(6) 0.0117(6) 0.0018(5)
C3 0.0288(6) 0.0255(7) 0.0307(7) 0.0012(5) 0.0056(5) 0.0012(5)
C17 0.0293(6) 0.0277(7) 0.0211(6) -0.0009(5) 0.0066(5) -0.0006(5)
C25 0.0328(7) 0.0285(7) 0.0405(8) 0.0009(6) 0.0143(6) 0.0032(6)
C19 0.0285(6) 0.0257(6) 0.0230(6) -0.0015(5) 0.0035(5) -0.0001(5)
C33 0.0372(7) 0.0250(7) 0.0279(7) 0.0001(5) 0.0128(6) -0.0015(5)
C23 0.0311(7) 0.0271(7) 0.0405(8) -0.0026(6) 0.0092(6) -0.0039(6)
C1 0.0254(6) 0.0258(7) 0.0357(7) -0.0006(5) 0.0071(5) 0.0021(5)
C11 0.0271(7) 0.0266(7) 0.0488(8) 0.0006(6) 0.0142(6) 0.0024(6)
C10 0.0306(7) 0.0264(7) 0.0602(10) 0.0057(7) 0.0169(7) 0.0024(6)
C6 0.0247(6) 0.0272(7) 0.0417(8) 0.0025(6) 0.0099(6) -0.0003(5)
C22 0.0364(7) 0.0261(7) 0.0379(8) -0.0062(6) 0.0055(6) -0.0025(6)
C4 0.0262(6) 0.0283(7) 0.0339(7) 0.0013(5) 0.0074(5) 0.0021(5)
C20 0.0314(7) 0.0274(7) 0.0226(6) -0.0012(5) 0.0053(5) 0.0003(5)
C12 0.0265(6) 0.0263(7) 0.0426(8) 0.0016(6) 0.0118(6) -0.0030(5)
C9 0.0320(7) 0.0288(7) 0.0646(10) 0.0075(7) 0.0227(7) 0.0007(6)
C34 0.0429(8) 0.0280(7) 0.0398(8) -0.0029(6) 0.0170(6) -0.0069(6)
C7 0.0253(6) 0.0263(7) 0.0497(8) 0.0019(6) 0.0121(6) 0.0007(5)
C38 0.0579(9) 0.0384(8) 0.0355(8) -0.0022(6) 0.0096(7) 0.0149(7)
C39 0.0563(9) 0.0387(8) 0.0366(8) -0.0086(6) 0.0205(7) 0.0065(7)
C8 0.0298(7) 0.0296(7) 0.0612(10) 0.0054(7) 0.0230(7) 0.0023(6)
C35 0.0625(10) 0.0324(8) 0.0438(9) -0.0095(6) 0.0248(8) -0.0123(7)
C36 0.0478(9) 0.0472(9) 0.0485(9) 0.0211(7) 0.0142(7) 0.0050(7)
C40 0.0703(11) 0.0376(8) 0.0300(8) -0.0079(6) -0.0006(7) 0.0000(8)
C26 0.0621(10) 0.0412(9) 0.0566(10) 0.0087(8) 0.0196(8) 0.0245(8)
C27 0.0583(11) 0.0740(13) 0.0749(13) -0.0416(11) 0.0054(10) 0.0131(10)
C29 0.0369(8) 0.0336(8) 0.0715(11) 0.0174(8) 0.0237(8) 0.0039(6)
C28 0.0619(11) 0.0371(9) 0.1050(16) 0.0172(9) 0.0561(11) 0.0191(8)
C30A 0.043(2) 0.044(3) 0.055(4) 0.016(2) 0.029(3) 0.001(3)
C31A 0.050(2) 0.116(5) 0.039(2) 0.034(3) -0.0009(18) -0.016(3)
C32A 0.059(2) 0.0293(17) 0.068(3) 0.0136(16) 0.036(2) 0.0024(15)
C32B 0.057(2) 0.0295(15) 0.053(2) 0.0088(13) 0.0271(17) 0.0001(13)
C31B 0.067(2) 0.0400(17) 0.0290(15) 0.0030(13) 0.0065(15) -0.0015(16)
C30B 0.0376(19) 0.061(4) 0.038(2) 0.017(2) 0.0065(18) -0.009(3)

_geom_special_details            
;
 All s.u.'s (except the s.u. in the dihedral angle between two l.s. planes)
 are estimated using the full covariance matrix.  The cell s.u.'s are taken
 into account individually in the estimation of s.u.'s in distances, angles
 and torsion angles; correlations between s.u.'s in cell parameters are only
 used when they are defined by crystal symmetry.  An approximate (isotropic)
 treatment of cell s.u.'s is used for estimating s.u.'s involving l.s. planes.
;

loop_
_geom_bond_atom_site_label_1
_geom_bond_atom_site_label_2
_geom_bond_distance
_geom_bond_site_symmetry_2
_geom_bond_publ_flag
N2 C13 1.3919(16) . ?
N2 C24 1.3972(16) . ?
N2 N1 1.4056(15) . ?
N1 C1 1.3913(16) . ?
N1 C12 1.3978(17) . ?
C14 C15 1.3876(18) . ?
C14 C13 1.4010(17) . ?
C14 C2 1.4739(17) . ?
C13 C18 1.3948(17) . ?
C16 C17 1.3900(18) . ?
C16 C15 1.4164(18) . ?
C16 C33 1.5369(17) . ?
C24 C23 1.3934(18) . ?
C24 C19 1.4129(18) . ?
C15 H15 1.003(15) . ?
C37 C39 1.528(2) . ?
C37 C38 1.5338(19) . ?
C37 C21 1.5360(18) . ?
C37 C40 1.5373(19) . ?
C2 C3 1.3884(18) . ?
C2 C1 1.4012(18) . ?
C18 C17 1.4039(18) . ?
C18 C19 1.4494(17) . ?
C21 C20 1.3873(18) . ?
C21 C22 1.4080(19) . ?
C5 C4 1.3886(19) . ?
C5 C6 1.4042(19) . ?
C5 H5 0.965(15) . ?
C3 C4 1.4137(18) . ?
C3 H3 1.008(15) . ?
C17 H17 0.987(14) . ?
C25 C28 1.524(2) . ?
C25 C26 1.525(2) . ?
C25 C27 1.526(2) . ?
C25 C4 1.5377(18) . ?
C19 C20 1.4004(18) . ?
C33 C34 1.5257(18) . ?
C33 C36 1.536(2) . ?
C33 C35 1.5362(19) . ?
C23 C22 1.384(2) . ?
C23 H23 0.972(14) . ?
C1 C6 1.3935(18) . ?
C11 C10 1.386(2) . ?
C11 C12 1.3924(19) . ?
C11 H11 0.957(15) . ?
C10 C9 1.408(2) . ?
C10 H10 0.988(16) . ?
C6 C7 1.4506(18) . ?
C22 H22 0.988(16) . ?
C20 H20 0.993(14) . ?
C12 C7 1.4163(19) . ?
C9 C8 1.389(2) . ?
C9 C29 1.540(2) . ?
C34 H34A 0.9800 . ?
C34 H34B 0.9800 . ?
C34 H34C 0.9800 . ?
C7 C8 1.397(2) . ?
C38 H38A 0.9800 . ?
C38 H38B 0.9800 . ?
C38 H38C 0.9800 . ?
C39 H39A 0.9800 . ?
C39 H39B 0.9800 . ?
C39 H39C 0.9800 . ?
C8 H8 0.970(16) . ?
C35 H35A 0.9800 . ?
C35 H35B 0.9800 . ?
C35 H35C 0.9800 . ?
C36 H36A 0.9800 . ?
C36 H36B 0.9800 . ?
C36 H36C 0.9800 . ?
C40 H40A 0.9800 . ?
C40 H40B 0.9800 . ?
C40 H40C 0.9800 . ?
C26 H26A 0.9800 . ?
C26 H26B 0.9800 . ?
C26 H26C 0.9800 . ?
C27 H27A 0.9800 . ?
C27 H27B 0.9800 . ?
C27 H27C 0.9800 . ?
C29 C31A 1.342(4) . ?
C29 C30B 1.457(6) . ?
C29 C30A 1.519(7) . ?
C29 C32B 1.530(3) . ?
C29 C32A 1.666(4) . ?
C29 C31B 1.711(4) . ?
C28 H28A 0.9800 . ?
C28 H28B 0.9800 . ?
C28 H28C 0.9800 . ?
C30A H30A 0.9800 . ?
C30A H30B 0.9800 . ?
C30A H30C 0.9800 . ?
C31A H31A 0.9800 . ?
C31A H31B 0.9800 . ?
C31A H31C 0.9800 . ?
C32A H32A 0.9800 . ?
C32A H32B 0.9800 . ?
C32A H32C 0.9800 . ?
C32B H32D 0.9800 . ?
C32B H32E 0.9800 . ?
C32B H32F 0.9800 . ?
C31B H31D 0.9800 . ?
C31B H31E 0.9800 . ?
C31B H31F 0.9800 . ?
C30B H30D 0.9800 . ?
C30B H30E 0.9800 . ?
C30B H30F 0.9800 . ?

loop_
_geom_angle_atom_site_label_1
_geom_angle_atom_site_label_2
_geom_angle_atom_site_label_3
_geom_angle
_geom_angle_site_symmetry_1
_geom_angle_site_symmetry_3
_geom_angle_publ_flag
C13 N2 C24 108.55(10) . . ?
C13 N2 N1 117.43(10) . . ?
C24 N2 N1 130.71(10) . . ?
C1 N1 C12 108.55(11) . . ?
C1 N1 N2 117.53(10) . . ?
C12 N1 N2 130.50(10) . . ?
C15 C14 C13 116.25(11) . . ?
C15 C14 C2 127.87(11) . . ?
C13 C14 C2 115.68(11) . . ?
N2 C13 C18 109.49(11) . . ?
N2 C13 C14 126.82(12) . . ?
C18 C13 C14 123.02(11) . . ?
C17 C16 C15 118.78(12) . . ?
C17 C16 C33 122.18(11) . . ?
C15 C16 C33 118.88(11) . . ?
C23 C24 N2 132.27(12) . . ?
C23 C24 C19 120.34(12) . . ?
N2 C24 C19 107.37(11) . . ?
C14 C15 C16 122.63(12) . . ?
C14 C15 H15 119.2(8) . . ?
C16 C15 H15 118.0(8) . . ?
C39 C37 C38 108.32(12) . . ?
C39 C37 C21 112.03(11) . . ?
C38 C37 C21 110.48(11) . . ?
C39 C37 C40 108.41(12) . . ?
C38 C37 C40 108.55(12) . . ?
C21 C37 C40 108.97(12) . . ?
C3 C2 C1 116.22(12) . . ?
C3 C2 C14 127.85(12) . . ?
C1 C2 C14 115.74(11) . . ?
C13 C18 C17 118.55(11) . . ?
C13 C18 C19 106.01(11) . . ?
C17 C18 C19 135.05(12) . . ?
C20 C21 C22 117.65(12) . . ?
C20 C21 C37 122.76(12) . . ?
C22 C21 C37 119.50(12) . . ?
C4 C5 C6 120.09(12) . . ?
C4 C5 H5 120.3(9) . . ?
C6 C5 H5 119.5(9) . . ?
C2 C3 C4 122.54(12) . . ?
C2 C3 H3 118.3(8) . . ?
C4 C3 H3 119.0(8) . . ?
C16 C17 C18 120.28(12) . . ?
C16 C17 H17 119.0(8) . . ?
C18 C17 H17 120.7(8) . . ?
C28 C25 C26 107.53(13) . . ?
C28 C25 C27 109.06(15) . . ?
C26 C25 C27 109.17(14) . . ?
C28 C25 C4 112.00(12) . . ?
C26 C25 C4 109.99(12) . . ?
C27 C25 C4 109.04(12) . . ?
C20 C19 C24 120.08(12) . . ?
C20 C19 C18 131.99(12) . . ?
C24 C19 C18 107.72(11) . . ?
C34 C33 C36 108.38(11) . . ?
C34 C33 C35 107.64(11) . . ?
C36 C33 C35 109.31(12) . . ?
C34 C33 C16 112.46(11) . . ?
C36 C33 C16 108.89(11) . . ?
C35 C33 C16 110.11(11) . . ?
C22 C23 C24 117.76(13) . . ?
C22 C23 H23 120.6(8) . . ?
C24 C23 H23 121.6(8) . . ?
N1 C1 C6 109.54(11) . . ?
N1 C1 C2 126.75(12) . . ?
C6 C1 C2 122.95(12) . . ?
C10 C11 C12 117.90(13) . . ?
C10 C11 H11 120.5(9) . . ?
C12 C11 H11 121.5(9) . . ?
C11 C10 C9 123.49(13) . . ?
C11 C10 H10 116.7(9) . . ?
C9 C10 H10 119.8(9) . . ?
C1 C6 C5 118.66(12) . . ?
C1 C6 C7 106.18(11) . . ?
C5 C6 C7 134.70(13) . . ?
C23 C22 C21 123.62(13) . . ?
C23 C22 H22 117.9(9) . . ?
C21 C22 H22 118.5(9) . . ?
C5 C4 C3 118.99(12) . . ?
C5 C4 C25 122.00(12) . . ?
C3 C4 C25 118.89(11) . . ?
C21 C20 C19 120.52(12) . . ?
C21 C20 H20 120.9(8) . . ?
C19 C20 H20 118.6(8) . . ?
C11 C12 N1 132.32(12) . . ?
C11 C12 C7 120.25(12) . . ?
N1 C12 C7 107.39(11) . . ?
C8 C9 C10 117.57(13) . . ?
C8 C9 C29 121.03(13) . . ?
C10 C9 C29 121.24(13) . . ?
C33 C34 H34A 109.5 . . ?
C33 C34 H34B 109.5 . . ?
H34A C34 H34B 109.5 . . ?
C33 C34 H34C 109.5 . . ?
H34A C34 H34C 109.5 . . ?
H34B C34 H34C 109.5 . . ?
C8 C7 C12 120.01(12) . . ?
C8 C7 C6 132.23(13) . . ?
C12 C7 C6 107.48(12) . . ?
C37 C38 H38A 109.5 . . ?
C37 C38 H38B 109.5 . . ?
H38A C38 H38B 109.5 . . ?
C37 C38 H38C 109.5 . . ?
H38A C38 H38C 109.5 . . ?
H38B C38 H38C 109.5 . . ?
C37 C39 H39A 109.5 . . ?
C37 C39 H39B 109.5 . . ?
H39A C39 H39B 109.5 . . ?
C37 C39 H39C 109.5 . . ?
H39A C39 H39C 109.5 . . ?
H39B C39 H39C 109.5 . . ?
C9 C8 C7 120.73(13) . . ?
C9 C8 H8 120.1(9) . . ?
C7 C8 H8 119.1(9) . . ?
C33 C35 H35A 109.5 . . ?
C33 C35 H35B 109.5 . . ?
H35A C35 H35B 109.5 . . ?
C33 C35 H35C 109.5 . . ?
H35A C35 H35C 109.5 . . ?
H35B C35 H35C 109.5 . . ?
C33 C36 H36A 109.5 . . ?
C33 C36 H36B 109.5 . . ?
H36A C36 H36B 109.5 . . ?
C33 C36 H36C 109.5 . . ?
H36A C36 H36C 109.5 . . ?
H36B C36 H36C 109.5 . . ?
C37 C40 H40A 109.5 . . ?
C37 C40 H40B 109.5 . . ?
H40A C40 H40B 109.5 . . ?
C37 C40 H40C 109.5 . . ?
H40A C40 H40C 109.5 . . ?
H40B C40 H40C 109.5 . . ?
C25 C26 H26A 109.5 . . ?
C25 C26 H26B 109.5 . . ?
H26A C26 H26B 109.5 . . ?
C25 C26 H26C 109.5 . . ?
H26A C26 H26C 109.5 . . ?
H26B C26 H26C 109.5 . . ?
C25 C27 H27A 109.5 . . ?
C25 C27 H27B 109.5 . . ?
H27A C27 H27B 109.5 . . ?
C25 C27 H27C 109.5 . . ?
H27A C27 H27C 109.5 . . ?
H27B C27 H27C 109.5 . . ?
C31A C29 C30B 134.1(3) . . ?
C31A C29 C30A 120.7(4) . . ?
C30B C29 C30A 23.9(2) . . ?
C31A C29 C32B 65.1(3) . . ?
C30B C29 C32B 111.9(3) . . ?
C30A C29 C32B 129.2(3) . . ?
C31A C29 C9 107.1(2) . . ?
C30B C29 C9 113.4(3) . . ?
C30A C29 C9 109.6(3) . . ?
C32B C29 C9 116.23(16) . . ?
C31A C29 C32A 112.6(3) . . ?
C30B C29 C32A 77.4(2) . . ?
C30A C29 C32A 101.2(3) . . ?
C32B C29 C32A 47.53(18) . . ?
C9 C29 C32A 104.57(16) . . ?
C31A C29 C31B 40.8(2) . . ?
C30B C29 C31B 103.1(3) . . ?
C30A C29 C31B 82.9(3) . . ?
C32B C29 C31B 100.4(2) . . ?
C9 C29 C31B 110.08(15) . . ?
C32A C29 C31B 141.41(19) . . ?
C25 C28 H28A 109.5 . . ?
C25 C28 H28B 109.5 . . ?
H28A C28 H28B 109.5 . . ?
C25 C28 H28C 109.5 . . ?
H28A C28 H28C 109.5 . . ?
H28B C28 H28C 109.5 . . ?
C29 C30A H30A 109.5 . . ?
C29 C30A H30B 109.5 . . ?
C29 C30A H30C 109.5 . . ?
C29 C31A H31A 109.5 . . ?
C29 C31A H31B 109.5 . . ?
C29 C31A H31C 109.5 . . ?
C29 C32A H32A 109.5 . . ?
C29 C32A H32B 109.5 . . ?
C29 C32A H32C 109.5 . . ?
C29 C32B H32D 109.5 . . ?
C29 C32B H32E 109.5 . . ?
H32D C32B H32E 109.5 . . ?
C29 C32B H32F 109.5 . . ?
H32D C32B H32F 109.5 . . ?
H32E C32B H32F 109.5 . . ?
C29 C31B H31D 109.5 . . ?
C29 C31B H31E 109.5 . . ?
H31D C31B H31E 109.5 . . ?
C29 C31B H31F 109.5 . . ?
H31D C31B H31F 109.5 . . ?
H31E C31B H31F 109.5 . . ?
C29 C30B H30D 109.5 . . ?
C29 C30B H30E 109.5 . . ?
H30D C30B H30E 109.5 . . ?
C29 C30B H30F 109.5 . . ?
H30D C30B H30F 109.5 . . ?
H30E C30B H30F 109.5 . . ?

_diffrn_measured_fraction_theta_max 0.998
_diffrn_reflns_theta_full        25.35
_diffrn_measured_fraction_theta_full 0.998
_refine_diff_density_max         0.190
_refine_diff_density_min         -0.169
_refine_diff_density_rms         0.034
_exptl_crystal_recrystallization_method 
'Re-crystallisation from solvent: hexane'
_exptl_crystal_preparation       Luminescent
####################################################################### 
# 
# This file contains crystal structure data downloaded from the 
# Cambridge Structural Database (CSD) hosted by the Cambridge 
# Crystallographic Data Centre (CCDC).
# 
# Full information about CCDC data access policies and citation 
# guidelines are available at http://www.ccdc.cam.ac.uk/access/V1 
# 
# Audit and citation data items may have been added by the CCDC. 
# Please retain this information to preserve the provenance of 
# this file and to allow appropriate attribution of the data. 
# 
#######################################################################

data_p21c
_database_code_depnum_ccdc_archive 'CCDC 1038914'
_audit_update_record             
;
2015-03-04 deposited with the CCDC.
2015-04-15 downloaded from the CCDC.
;
_audit_creation_date             2015-03-04
_audit_creation_method           
;
Olex2 1.2
(compiled 2015.01.26 svn.r3150 for OlexSys, GUI svn.r4998)
;
_chemical_name_common            ?
_chemical_name_systematic        
;
 ? 
;
_chemical_formula_moiety         '1.14(I4.39), C6 H5 I, C40 H46 N2'
_chemical_formula_sum            'C46 H51 I6 N2'
_chemical_formula_weight         1393.29
_chemical_melting_point          ?
loop_
_atom_type_symbol
_atom_type_description
_atom_type_scat_dispersion_real
_atom_type_scat_dispersion_imag
_atom_type_scat_source
C C 0.0033 0.0016 'International Tables Vol C Tables 4.2.6.8 and 6.1.1.4'
H H 0.0000 0.0000 'International Tables Vol C Tables 4.2.6.8 and 6.1.1.4'
I I -0.4742 1.8119 'International Tables Vol C Tables 4.2.6.8 and 6.1.1.4'
N N 0.0061 0.0033 'International Tables Vol C Tables 4.2.6.8 and 6.1.1.4'

_space_group_crystal_system      monoclinic
_space_group_IT_number           14
_space_group_name_H-M_alt        'P 1 21/c 1'
_space_group_name_Hall           '-P 2ybc'
loop_
_space_group_symop_id
_space_group_symop_operation_xyz
1 'x, y, z'
2 '-x, y+1/2, -z+1/2'
3 '-x, -y, -z'
4 'x, -y-1/2, z-1/2'

_cell_length_a                   15.047(3)
_cell_length_b                   24.399(5)
_cell_length_c                   13.754(3)
_cell_angle_alpha                90.00
_cell_angle_beta                 108.90(3)
_cell_angle_gamma                90.00
_cell_volume                     4777.4(17)
_cell_formula_units_Z            4
_cell_measurement_reflns_used    9878
_cell_measurement_temperature    100(2)
_cell_measurement_theta_max      24.10
_cell_measurement_theta_min      2.29
_exptl_absorpt_coefficient_mu    3.933
_exptl_absorpt_correction_T_max  0.94348
_exptl_absorpt_correction_T_min  0.57597
_exptl_absorpt_correction_type   numerical
_exptl_absorpt_process_details   'APEX2 Software'
_exptl_crystal_colour            'dark red'
_exptl_crystal_colour_modifier   dark
_exptl_crystal_colour_primary    red
_exptl_crystal_density_diffrn    1.937
_exptl_crystal_density_meas      .
_exptl_crystal_density_method    'not measured'
_exptl_crystal_description       plate
_exptl_crystal_F_000             2636
_exptl_crystal_size_max          0.3
_exptl_crystal_size_mid          0.15
_exptl_crystal_size_min          0.01
_exptl_special_details           
;
 ? 
;
_diffrn_reflns_av_R_equivalents  0.0525
_diffrn_reflns_av_unetI/netI     0.0345
_diffrn_reflns_limit_h_max       17
_diffrn_reflns_limit_h_min       -17
_diffrn_reflns_limit_k_max       28
_diffrn_reflns_limit_k_min       -28
_diffrn_reflns_limit_l_max       16
_diffrn_reflns_limit_l_min       -16
_diffrn_reflns_number            75283
_diffrn_reflns_theta_full        24.97
_diffrn_reflns_theta_max         24.97
_diffrn_reflns_theta_min         1.43
_diffrn_ambient_temperature      100.15
_diffrn_detector_area_resol_mean ?
_diffrn_measured_fraction_theta_full 0.991
_diffrn_measured_fraction_theta_max 0.991
_diffrn_measurement_device_type  'Bruker APEX-II CCD'
_diffrn_measurement_method       '\f and \w scans'
_diffrn_radiation_monochromator  graphite
_diffrn_radiation_type           MoK\a
_diffrn_radiation_wavelength     0.71073
_diffrn_source                   'fine-focus sealed tube'
_diffrn_standards_number         0
_reflns_number_gt                6353
_reflns_number_total             8306
_reflns_threshold_expression     >2sigma(I)
_computing_cell_refinement       ?
_computing_data_collection       ?
_computing_data_reduction        ?
_computing_molecular_graphics    'Olex2 (Dolomanov et al., 2009)'
_computing_publication_material  'Olex2 (Dolomanov et al., 2009)'
_computing_structure_refinement  'XL (Sheldrick, 2008)'
_computing_structure_solution    'SHELXS-97 (Sheldrick, 2008)'
_refine_diff_density_max         2.670
_refine_diff_density_min         -1.378
_refine_diff_density_rms         0.114
_refine_ls_extinction_coef       ?
_refine_ls_extinction_method     none
_refine_ls_goodness_of_fit_ref   1.029
_refine_ls_hydrogen_treatment    mixed
_refine_ls_matrix_type           full
_refine_ls_number_parameters     559
_refine_ls_number_reflns         8306
_refine_ls_number_restraints     3
_refine_ls_R_factor_all          0.0544
_refine_ls_R_factor_gt           0.0350
_refine_ls_restrained_S_all      1.029
_refine_ls_shift/su_max          0.002
_refine_ls_shift/su_mean         0.000
_refine_ls_structure_factor_coef Fsqd
_refine_ls_weighting_details     
'calc w=1/[\s^2^(Fo^2^)+(0.0314P)^2^+15.2187P] where P=(Fo^2^+2Fc^2^)/3'
_refine_ls_weighting_scheme      calc
_refine_ls_wR_factor_gt          0.0754
_refine_ls_wR_factor_ref         0.0824
_refine_special_details          
;
 Refinement of F^2^ against ALL reflections.  The weighted R-factor wR and 
 goodness of fit S are based on F^2^, conventional R-factors R are based 
 on F, with F set to zero for negative F^2^. The threshold expression of 
 F^2^ > 2sigma(F^2^) is used only for calculating R-factors(gt) etc. and is 
 not relevant to the choice of reflections for refinement.  R-factors based 
 on F^2^ are statistically about twice as large as those based on F, and R- 
 factors based on ALL data will be even larger. 
 The short I1...I7 distance (3.26 Ang.) is coming from the disordered structure  of I5- moiety.
;
_olex2_refinement_description    
;
1. Fixed Uiso
 At 1.2 times of:
  All C(H) groups
 At 1.5 times of:
  All C(H,H,H) groups
2. Rigid bond restraints
 I3, I2, I1
 with sigma for 1-2 distances of 0.01 and sigma for 1-3 distances of 0.01
3. Uiso/Uaniso restraints and constraints
I3 \\sim I2 \\sim I1: within 1.7A with sigma of 0.04 and sigma for terminal
atoms of 0.08
4. Others
 Sof(I1B)=Sof(C1B)=Sof(C2B)=Sof(H2B)=Sof(C3B)=Sof(H3B)=Sof(C4B)=Sof(H4B)=
 Sof(C5B)=Sof(H5B)=Sof(C6B)=Sof(H6B)=Sof(I8)=Sof(I9)=1-FVAR(1)
 Sof(I1A)=Sof(C1A)=Sof(H1A)=Sof(C2A)=Sof(H2A)=Sof(C3A)=Sof(C4A)=Sof(H4A)=
 Sof(C5A)=Sof(H5A)=Sof(C6A)=Sof(H6A)=Sof(I6)=Sof(I7)=FVAR(1)
5.a Aromatic/amide H refined with riding coordinates:
 C1A(H1A), C2A(H2A), C4A(H4A), C5A(H5A), C6A(H6A), C2B(H2B), C3B(H3B),
 C4B(H4B), C5B(H5B), C6B(H6B), C2(H2), C3(H3), C5(H5), C8(H8), C10(H10),
 C15(H15), C17(H17), C20(H20), C22(H22), C23(H23)
5.b Fitted hexagon refined as free rotating group:
 C1A(C2A,C3A,C4A,C5A,C6A), C1B(C2B,C3B,C4B,C5B,C6B)
5.c Idealised Me refined as rotating group:
 C26(H26A,H26B,H26C), C27(H27A,H27B,H27C), C28(H28A,H28B,H28C), C30(H30A,H30B,
 H30C), C31(H31A,H31B,H31C), C32(H32A,H32B,H32C), C34(H34A,H34B,H34C), C35(H35A,
 H35B,H35C), C36(H36A,H36B,H36C), C38(H38A,H38B,H38C), C39(H39A,H39B,H39C),
 C40(H40A,H40B,H40C)
;
_atom_sites_solution_hydrogens   geom
_atom_sites_solution_primary     direct
_atom_sites_solution_secondary   difmap
loop_
_atom_site_label
_atom_site_type_symbol
_atom_site_fract_x
_atom_site_fract_y
_atom_site_fract_z
_atom_site_U_iso_or_equiv
_atom_site_adp_type
_atom_site_occupancy
_atom_site_calc_flag
_atom_site_disorder_assembly
_atom_site_disorder_group
_atom_site_refinement_flags_posn
_atom_site_refinement_flags_adp
I1 I 0.22557(3) 0.23904(2) 0.27126(3) 0.05839(15) Uani 1 d . . . U
I2 I 0.35498(2) 0.252950(14) 0.47454(3) 0.02903(10) Uani 1 d A . . U
I3 I 0.49273(3) 0.268787(19) 0.68289(3) 0.05065(13) Uani 1 d . . . U
I1A I 0.7767(5) 0.4314(3) 0.7089(6) 0.0555(17) Uani 0.3065(10) d A 1 . .
C1A C 0.9175(8) 0.2740(5) 0.7357(11) 0.033(7) Uani 0.3065(10) d A 1 . .
H1A H 0.9795 0.2620 0.7437 0.040 Uiso 0.3065(10) calc A 1 R .
C2A C 0.8969(8) 0.3297(5) 0.7297(9) 0.032(4) Uani 0.3065(10) d A 1 G .
H2A H 0.9448 0.3558 0.7336 0.038 Uiso 0.3065(10) calc A 1 R .
C3A C 0.8061(9) 0.3472(4) 0.7179(9) 0.035(5) Uani 0.3065(10) d A 1 G .
C4A C 0.7359(7) 0.3091(5) 0.7122(10) 0.037(5) Uani 0.3065(10) d A 1 G .
H4A H 0.6739 0.3211 0.7042 0.045 Uiso 0.3065(10) calc A 1 R .
C5A C 0.7566(9) 0.2534(4) 0.7182(10) 0.030(7) Uani 0.3065(10) d A 1 G .
H5A H 0.7086 0.2274 0.7143 0.036 Uiso 0.3065(10) calc A 1 R .
C6A C 0.8473(10) 0.2359(4) 0.7300(11) 0.041(6) Uani 0.3065(10) d A 1 G .
H6A H 0.8614 0.1978 0.7341 0.049 Uiso 0.3065(10) calc A 1 R .
I1B I 0.9458(2) 0.07669(11) 0.7508(2) 0.0653(8) Uani 0.6935(10) d A 2 . .
C1B C 0.9055(3) 0.16647(15) 0.7376(4) 0.0286(18) Uani 0.6935(10) d A 2 . .
C2B C 0.9744(3) 0.2055(2) 0.7433(4) 0.0267(17) Uani 0.6935(10) d A 2 G .
H2B H 1.0369 0.1942 0.7520 0.032 Uiso 0.6935(10) calc A 2 R .
C3B C 0.9517(4) 0.26087(17) 0.7364(4) 0.030(3) Uani 0.6935(10) d A 2 G .
H3B H 0.9988 0.2875 0.7403 0.036 Uiso 0.6935(10) calc A 2 R .
C4B C 0.8602(4) 0.27729(15) 0.7237(5) 0.027(2) Uani 0.6935(10) d A 2 G .
H4B H 0.8447 0.3152 0.7189 0.02(2) Uiso 0.6935(10) calc A 2 R .
C5B C 0.7913(3) 0.2383(2) 0.7180(5) 0.027(3) Uani 0.6935(10) d A 2 G .
H5B H 0.7288 0.2495 0.7093 0.03(3) Uiso 0.6935(10) calc A 2 R .
C6B C 0.8140(3) 0.18290(19) 0.7250(4) 0.0278(18) Uani 0.6935(10) d A 2 G .
H6B H 0.7669 0.1563 0.7211 0.033 Uiso 0.6935(10) calc A 2 R .
I6 I 0.9444(3) 0.0877(2) 0.7492(4) 0.0296(7) Uani 0.3065(10) d A 1 . .
I7 I 1.09220(9) 0.15543(5) 0.76868(8) 0.0350(4) Uani 0.3065(10) d A 1 . .
I8 I 0.77113(17) 0.44456(13) 0.7147(3) 0.0379(4) Uani 0.6935(10) d A 2 . .
I9 I 0.63301(4) 0.36386(2) 0.68907(4) 0.03121(17) Uani 0.6935(10) d A 2 . .
N1 N 0.8961(3) 0.28362(15) 0.4854(3) 0.0166(8) Uani 1 d . . . .
N2 N 0.8021(2) 0.28250(15) 0.4664(3) 0.0161(8) Uani 1 d . . . .
C1 C 0.7321(3) 0.32368(19) 0.4385(3) 0.0175(10) Uani 1 d . . . .
C2 C 0.7357(3) 0.37703(19) 0.4071(3) 0.0178(10) Uani 1 d . . . .
H2 H 0.7930 0.3932 0.4068 0.021 Uiso 1 calc . . R .
C3 C 0.6524(3) 0.4059(2) 0.3763(3) 0.0213(11) Uani 1 d . . . .
H3 H 0.6534 0.4427 0.3541 0.026 Uiso 1 calc . . R .
C4 C 0.5663(3) 0.38375(19) 0.3759(3) 0.0192(11) Uani 1 d . . . .
C5 C 0.5651(3) 0.32900(19) 0.4045(3) 0.0206(11) Uani 1 d . . . .
H5 H 0.5076 0.3125 0.4034 0.025 Uiso 1 calc . . R .
C6 C 0.6470(3) 0.29846(19) 0.4343(3) 0.0170(10) Uani 1 d . . . .
C7 C 0.6647(3) 0.23971(19) 0.4548(3) 0.0174(10) Uani 1 d . . . .
C8 C 0.6125(3) 0.1940(2) 0.4581(4) 0.0207(11) Uani 1 d . . . .
H8 H 0.5480 0.1980 0.4516 0.025 Uiso 1 calc . . R .
C9 C 0.6528(3) 0.14168(19) 0.4710(4) 0.0205(11) Uani 1 d . . . .
C10 C 0.7469(3) 0.13546(19) 0.4773(3) 0.0196(11) Uani 1 d . . . .
H10 H 0.7732 0.0997 0.4832 0.024 Uiso 1 calc . . R .
C11 C 0.8033(3) 0.18113(19) 0.4750(3) 0.0185(10) Uani 1 d . . . .
C12 C 0.7598(3) 0.23169(18) 0.4680(3) 0.0153(10) Uani 1 d . . . .
C13 C 0.9414(3) 0.23396(18) 0.4845(3) 0.0151(10) Uani 1 d . . . .
C14 C 0.9014(3) 0.18222(19) 0.4781(3) 0.0169(10) Uani 1 d . . . .
C15 C 0.9605(3) 0.13830(19) 0.4770(3) 0.0187(10) Uani 1 d . . . .
H15 H 0.9361 0.1021 0.4709 0.022 Uiso 1 calc . . R .
C16 C 1.0549(3) 0.14620(19) 0.4848(4) 0.0207(11) Uani 1 d . . . .
C17 C 1.0919(3) 0.19923(19) 0.4964(3) 0.0191(11) Uani 1 d . . . .
H17 H 1.1561 0.2047 0.5031 0.023 Uiso 1 calc . . R .
C18 C 1.0358(3) 0.24405(19) 0.4983(3) 0.0172(10) Uani 1 d . . . .
C19 C 1.0500(3) 0.30305(19) 0.5160(3) 0.0182(10) Uani 1 d . . . .
C20 C 1.1297(3) 0.3354(2) 0.5425(4) 0.0218(11) Uani 1 d . . . .
H20 H 1.1879 0.3203 0.5424 0.026 Uiso 1 calc . . R .
C21 C 1.1252(3) 0.3900(2) 0.5694(4) 0.0214(11) Uani 1 d . . . .
C22 C 1.0384(3) 0.4103(2) 0.5719(4) 0.0236(11) Uani 1 d . . . .
H22 H 1.0359 0.4470 0.5940 0.028 Uiso 1 calc . . R .
C23 C 0.9569(3) 0.37971(19) 0.5438(4) 0.0201(11) Uani 1 d . . . .
H23 H 0.8991 0.3947 0.5456 0.024 Uiso 1 calc . . R .
C24 C 0.9632(3) 0.32607(18) 0.5129(3) 0.0162(10) Uani 1 d . . . .
C25 C 0.4754(3) 0.4177(2) 0.3451(4) 0.0268(12) Uani 1 d . . . .
C26 C 0.3999(4) 0.3884(3) 0.2564(5) 0.0459(16) Uani 1 d . . . .
H26A H 0.4243 0.3823 0.1993 0.069 Uiso 1 calc . . GR .
H26B H 0.3434 0.4113 0.2331 0.069 Uiso 1 calc . . GR .
H26C H 0.3843 0.3531 0.2807 0.069 Uiso 1 calc . . GR .
C27 C 0.4894(4) 0.4744(2) 0.3081(5) 0.0362(14) Uani 1 d . . . .
H27A H 0.5347 0.4947 0.3641 0.054 Uiso 1 calc . . GR .
H27B H 0.4293 0.4940 0.2863 0.054 Uiso 1 calc . . GR .
H27C H 0.5133 0.4714 0.2500 0.054 Uiso 1 calc . . GR .
C28 C 0.4425(4) 0.4226(3) 0.4385(5) 0.0440(16) Uani 1 d . . . .
H28A H 0.4304 0.3859 0.4605 0.066 Uiso 1 calc . . GR .
H28B H 0.3847 0.4443 0.4205 0.066 Uiso 1 calc . . GR .
H28C H 0.4913 0.4406 0.4946 0.066 Uiso 1 calc . . GR .
C29 C 0.5922(4) 0.0921(2) 0.4787(4) 0.0279(12) Uani 1 d . . . .
C30 C 0.5005(4) 0.0917(2) 0.3867(5) 0.0474(17) Uani 1 d . . . .
H30A H 0.4643 0.1249 0.3882 0.071 Uiso 1 calc . . GR .
H30B H 0.4633 0.0594 0.3909 0.071 Uiso 1 calc . . GR .
H30C H 0.5155 0.0906 0.3225 0.071 Uiso 1 calc . . GR .
C31 C 0.5681(5) 0.0975(3) 0.5785(5) 0.058(2) Uani 1 d . . . .
H31A H 0.6259 0.0957 0.6375 0.086 Uiso 1 calc . . GR .
H31B H 0.5261 0.0675 0.5827 0.086 Uiso 1 calc . . GR .
H31C H 0.5368 0.1327 0.5789 0.086 Uiso 1 calc . . GR .
C32 C 0.6423(4) 0.0375(2) 0.4790(5) 0.0400(15) Uani 1 d . . . .
H32A H 0.6569 0.0338 0.4149 0.060 Uiso 1 calc . . GR .
H32B H 0.6013 0.0073 0.4848 0.060 Uiso 1 calc . . GR .
H32C H 0.7006 0.0365 0.5375 0.060 Uiso 1 calc . . GR .
C33 C 1.1158(4) 0.0960(2) 0.4798(4) 0.0297(12) Uani 1 d . . . .
C34 C 1.0720(4) 0.0677(3) 0.3747(5) 0.0511(18) Uani 1 d . . . .
H34A H 1.0064 0.0584 0.3652 0.077 Uiso 1 calc . . GR .
H34B H 1.1071 0.0342 0.3723 0.077 Uiso 1 calc . . GR .
H34C H 1.0747 0.0926 0.3198 0.077 Uiso 1 calc . . GR .
C35 C 1.1159(5) 0.0557(3) 0.5640(6) 0.066(2) Uani 1 d . . . .
H35A H 1.1393 0.0740 0.6309 0.099 Uiso 1 calc . . GR .
H35B H 1.1567 0.0246 0.5627 0.099 Uiso 1 calc . . GR .
H35C H 1.0518 0.0426 0.5528 0.099 Uiso 1 calc . . GR .
C36 C 1.2164(4) 0.1111(2) 0.4892(5) 0.0436(16) Uani 1 d . . . .
H36A H 1.2162 0.1363 0.4336 0.065 Uiso 1 calc . . GR .
H36B H 1.2513 0.0779 0.4845 0.065 Uiso 1 calc . . GR .
H36C H 1.2465 0.1289 0.5556 0.065 Uiso 1 calc . . GR .
C37 C 1.2111(4) 0.4277(2) 0.5967(4) 0.0279(12) Uani 1 d . . . .
C38 C 1.1904(4) 0.4729(2) 0.5128(4) 0.0458(17) Uani 1 d . . . .
H38A H 1.1797 0.4558 0.4454 0.069 Uiso 1 calc . . GR .
H38B H 1.2442 0.4979 0.5276 0.069 Uiso 1 calc . . GR .
H38C H 1.1343 0.4934 0.5123 0.069 Uiso 1 calc . . GR .
C39 C 1.2997(4) 0.3968(2) 0.5990(5) 0.0437(16) Uani 1 d . . . .
H39A H 1.3121 0.3678 0.6509 0.066 Uiso 1 calc . . GR .
H39B H 1.3529 0.4223 0.6164 0.066 Uiso 1 calc . . GR .
H39C H 1.2910 0.3806 0.5314 0.066 Uiso 1 calc . . GR .
C40 C 1.2288(4) 0.4534(2) 0.7026(4) 0.0330(13) Uani 1 d . . . .
H40A H 1.1763 0.4776 0.7008 0.050 Uiso 1 calc . . GR .
H40B H 1.2872 0.4746 0.7214 0.050 Uiso 1 calc . . GR .
H40C H 1.2342 0.4244 0.7535 0.050 Uiso 1 calc . . GR .

loop_
_atom_site_aniso_label
_atom_site_aniso_U_11
_atom_site_aniso_U_22
_atom_site_aniso_U_33
_atom_site_aniso_U_23
_atom_site_aniso_U_13
_atom_site_aniso_U_12
I1 0.0369(2) 0.1023(4) 0.0302(2) -0.0141(2) 0.00290(19) -0.0136(2)
I2 0.01708(17) 0.0307(2) 0.0385(2) 0.00030(15) 0.00790(15) -0.00126(14)
I3 0.0447(3) 0.0615(3) 0.0321(2) 0.0002(2) -0.00649(19) 0.0049(2)
I1A 0.079(2) 0.057(4) 0.0399(14) 0.007(2) 0.0335(12) 0.0280(17)
C1A 0.039(17) 0.049(15) 0.005(10) 0.011(9) -0.001(10) 0.007(14)
C2A 0.055(13) 0.027(10) 0.025(10) 0.007(8) 0.028(9) -0.006(9)
C3A 0.035(11) 0.055(13) 0.014(9) 0.003(8) 0.008(8) -0.006(10)
C4A 0.045(12) 0.048(13) 0.024(10) 0.004(9) 0.019(9) 0.012(10)
C5A 0.030(14) 0.039(17) 0.026(12) -0.011(9) 0.017(9) -0.009(11)
C6A 0.049(15) 0.055(16) 0.028(11) 0.015(11) 0.027(12) 0.031(14)
I1B 0.1150(13) 0.0415(14) 0.0529(9) -0.0139(8) 0.0460(9) -0.0258(8)
C1B 0.045(5) 0.022(4) 0.019(4) 0.001(3) 0.010(4) -0.002(4)
C2B 0.029(4) 0.034(5) 0.016(4) 0.002(3) 0.005(3) 0.009(4)
C3B 0.035(6) 0.038(6) 0.017(5) -0.005(4) 0.008(4) -0.005(5)
C4B 0.037(5) 0.032(5) 0.012(4) 0.003(4) 0.007(4) 0.012(5)
C5B 0.035(7) 0.033(6) 0.018(5) -0.005(4) 0.013(5) 0.015(5)
C6B 0.037(5) 0.039(5) 0.010(4) -0.002(3) 0.010(3) -0.010(4)
I6 0.0499(14) 0.0092(13) 0.0307(12) 0.0034(9) 0.0145(10) 0.0085(10)
I7 0.0432(8) 0.0415(8) 0.0184(6) -0.0010(5) 0.0071(5) 0.0035(6)
I8 0.0399(6) 0.0395(11) 0.0360(6) 0.0026(6) 0.0147(5) 0.0107(6)
I9 0.0318(3) 0.0399(3) 0.0169(3) -0.0027(2) 0.0008(2) 0.0118(2)
N1 0.014(2) 0.018(2) 0.017(2) -0.0020(16) 0.0035(16) -0.0008(17)
N2 0.012(2) 0.020(2) 0.016(2) 0.0001(16) 0.0037(16) -0.0007(16)
C1 0.016(2) 0.020(3) 0.015(2) -0.0002(19) 0.003(2) 0.000(2)
C2 0.014(2) 0.020(3) 0.018(2) -0.002(2) 0.004(2) -0.001(2)
C3 0.026(3) 0.018(3) 0.019(3) -0.001(2) 0.006(2) 0.003(2)
C4 0.019(3) 0.022(3) 0.015(2) -0.002(2) 0.004(2) 0.001(2)
C5 0.018(3) 0.024(3) 0.020(3) -0.005(2) 0.008(2) -0.005(2)
C6 0.018(2) 0.019(3) 0.014(2) -0.0018(19) 0.0056(19) -0.002(2)
C7 0.014(2) 0.026(3) 0.012(2) 0.0011(19) 0.0036(19) 0.000(2)
C8 0.015(2) 0.024(3) 0.021(3) 0.000(2) 0.003(2) -0.003(2)
C9 0.021(3) 0.022(3) 0.018(3) -0.002(2) 0.004(2) -0.006(2)
C10 0.022(3) 0.017(3) 0.020(3) 0.000(2) 0.006(2) -0.004(2)
C11 0.016(2) 0.026(3) 0.012(2) -0.001(2) 0.0033(19) -0.002(2)
C12 0.024(3) 0.013(2) 0.011(2) -0.0010(18) 0.008(2) -0.001(2)
C13 0.016(2) 0.018(3) 0.010(2) 0.0013(18) 0.0043(19) 0.0035(19)
C14 0.017(2) 0.023(3) 0.011(2) -0.0006(19) 0.0040(19) -0.001(2)
C15 0.019(3) 0.017(3) 0.019(2) 0.002(2) 0.004(2) -0.002(2)
C16 0.020(3) 0.021(3) 0.022(3) 0.002(2) 0.007(2) 0.000(2)
C17 0.015(2) 0.023(3) 0.020(3) 0.002(2) 0.006(2) 0.001(2)
C18 0.018(2) 0.021(3) 0.011(2) 0.0049(19) 0.0020(19) -0.001(2)
C19 0.017(2) 0.022(3) 0.015(2) 0.003(2) 0.005(2) 0.000(2)
C20 0.014(2) 0.025(3) 0.025(3) 0.002(2) 0.005(2) 0.001(2)
C21 0.019(3) 0.023(3) 0.021(3) -0.002(2) 0.004(2) -0.005(2)
C22 0.024(3) 0.022(3) 0.023(3) -0.001(2) 0.005(2) -0.001(2)
C23 0.018(2) 0.018(3) 0.023(3) 0.000(2) 0.004(2) 0.002(2)
C24 0.016(2) 0.017(3) 0.016(2) 0.0021(19) 0.005(2) -0.006(2)
C25 0.022(3) 0.026(3) 0.031(3) -0.002(2) 0.007(2) 0.009(2)
C26 0.023(3) 0.047(4) 0.056(4) -0.001(3) -0.003(3) 0.007(3)
C27 0.029(3) 0.036(3) 0.045(4) 0.003(3) 0.014(3) 0.011(3)
C28 0.044(4) 0.044(4) 0.053(4) 0.015(3) 0.028(3) 0.024(3)
C29 0.026(3) 0.024(3) 0.036(3) -0.001(2) 0.014(2) -0.010(2)
C30 0.029(3) 0.031(3) 0.072(5) -0.001(3) 0.002(3) -0.016(3)
C31 0.080(5) 0.046(4) 0.068(5) -0.011(3) 0.053(4) -0.030(4)
C32 0.034(3) 0.020(3) 0.067(4) 0.004(3) 0.018(3) -0.006(2)
C33 0.026(3) 0.020(3) 0.045(3) 0.006(2) 0.014(3) 0.001(2)
C34 0.040(4) 0.041(4) 0.078(5) -0.024(3) 0.028(4) -0.001(3)
C35 0.058(5) 0.051(4) 0.109(6) 0.041(4) 0.054(5) 0.034(4)
C36 0.028(3) 0.037(4) 0.069(4) 0.005(3) 0.018(3) 0.012(3)
C37 0.024(3) 0.029(3) 0.031(3) 0.000(2) 0.009(2) -0.007(2)
C38 0.051(4) 0.042(4) 0.037(4) 0.005(3) 0.005(3) -0.026(3)
C39 0.028(3) 0.042(4) 0.069(4) -0.019(3) 0.027(3) -0.017(3)
C40 0.029(3) 0.036(3) 0.033(3) -0.009(3) 0.009(3) -0.014(3)

_geom_special_details            
;
 All esds (except the esd in the dihedral angle between two l.s. planes) 
 are estimated using the full covariance matrix.  The cell esds are taken 
 into account individually in the estimation of esds in distances, angles 
 and torsion angles; correlations between esds in cell parameters are only 
 used when they are defined by crystal symmetry.  An approximate (isotropic) 
 treatment of cell esds is used for estimating esds involving l.s. planes. 
;
loop_
_geom_bond_atom_site_label_1
_geom_bond_atom_site_label_2
_geom_bond_distance
_geom_bond_site_symmetry_2
_geom_bond_publ_flag
I1 I2 2.8630(12) . ?
I2 I3 2.9680(12) . ?
I3 I9 3.1189(8) . ?
I1A C3A 2.096(11) . ?
C1A H1A 0.9500 . ?
C1A C2A 1.3900 . ?
C1A C6A 1.3900 . ?
C2A H2A 0.9500 . ?
C2A C3A 1.3900 . ?
C3A C4A 1.3900 . ?
C4A H4A 0.9500 . ?
C4A C5A 1.3900 . ?
C5A H5A 0.9500 . ?
C5A C6A 1.3900 . ?
C6A H6A 0.9500 . ?
I1B C1B 2.264(4) . ?
C1B C2B 1.3900 . ?
C1B C6B 1.3900 . ?
C2B H2B 0.9500 . ?
C2B C3B 1.3900 . ?
C3B H3B 0.9500 . ?
C3B C4B 1.3900 . ?
C4B H4B 0.9500 . ?
C4B C5B 1.3900 . ?
C5B H5B 0.9500 . ?
C5B C6B 1.3900 . ?
C6B H6B 0.9500 . ?
I6 I7 2.714(6) . ?
I8 I9 2.801(3) . ?
N1 N2 1.353(5) . ?
N1 C13 1.392(6) . ?
N1 C24 1.409(6) . ?
N2 C1 1.416(6) . ?
N2 C12 1.397(6) . ?
C1 C2 1.378(7) . ?
C1 C6 1.406(6) . ?
C2 H2 0.9500 . ?
C2 C3 1.380(6) . ?
C3 H3 0.9500 . ?
C3 C4 1.402(7) . ?
C4 C5 1.394(7) . ?
C4 C25 1.536(7) . ?
C5 H5 0.9500 . ?
C5 C6 1.384(7) . ?
C6 C7 1.468(7) . ?
C7 C8 1.373(7) . ?
C7 C12 1.396(6) . ?
C8 H8 0.9500 . ?
C8 C9 1.401(7) . ?
C9 C10 1.398(7) . ?
C9 C29 1.539(7) . ?
C10 H10 0.9500 . ?
C10 C11 1.407(6) . ?
C11 C12 1.385(6) . ?
C11 C14 1.463(6) . ?
C13 C14 1.389(6) . ?
C13 C18 1.393(6) . ?
C14 C15 1.395(7) . ?
C15 H15 0.9500 . ?
C15 C16 1.404(7) . ?
C16 C17 1.397(7) . ?
C16 C33 1.544(7) . ?
C17 H17 0.9500 . ?
C17 C18 1.387(7) . ?
C18 C19 1.464(6) . ?
C19 C20 1.383(6) . ?
C19 C24 1.410(6) . ?
C20 H20 0.9500 . ?
C20 C21 1.390(7) . ?
C21 C22 1.406(7) . ?
C21 C37 1.531(7) . ?
C22 H22 0.9500 . ?
C22 C23 1.380(7) . ?
C23 H23 0.9500 . ?
C23 C24 1.389(6) . ?
C25 C26 1.546(7) . ?
C25 C27 1.513(8) . ?
C25 C28 1.524(7) . ?
C26 H26A 0.9800 . ?
C26 H26B 0.9800 . ?
C26 H26C 0.9800 . ?
C27 H27A 0.9800 . ?
C27 H27B 0.9800 . ?
C27 H27C 0.9800 . ?
C28 H28A 0.9800 . ?
C28 H28B 0.9800 . ?
C28 H28C 0.9800 . ?
C29 C30 1.541(8) . ?
C29 C31 1.534(8) . ?
C29 C32 1.529(8) . ?
C30 H30A 0.9800 . ?
C30 H30B 0.9800 . ?
C30 H30C 0.9800 . ?
C31 H31A 0.9800 . ?
C31 H31B 0.9800 . ?
C31 H31C 0.9800 . ?
C32 H32A 0.9800 . ?
C32 H32B 0.9800 . ?
C32 H32C 0.9800 . ?
C33 C34 1.543(8) . ?
C33 C35 1.519(8) . ?
C33 C36 1.523(7) . ?
C34 H34A 0.9800 . ?
C34 H34B 0.9800 . ?
C34 H34C 0.9800 . ?
C35 H35A 0.9800 . ?
C35 H35B 0.9800 . ?
C35 H35C 0.9800 . ?
C36 H36A 0.9800 . ?
C36 H36B 0.9800 . ?
C36 H36C 0.9800 . ?
C37 C38 1.553(7) . ?
C37 C39 1.522(8) . ?
C37 C40 1.528(7) . ?
C38 H38A 0.9800 . ?
C38 H38B 0.9800 . ?
C38 H38C 0.9800 . ?
C39 H39A 0.9800 . ?
C39 H39B 0.9800 . ?
C39 H39C 0.9800 . ?
C40 H40A 0.9800 . ?
C40 H40B 0.9800 . ?
C40 H40C 0.9800 . ?

loop_
_geom_angle_atom_site_label_1
_geom_angle_atom_site_label_2
_geom_angle_atom_site_label_3
_geom_angle
_geom_angle_site_symmetry_1
_geom_angle_site_symmetry_3
_geom_angle_publ_flag
I1 I2 I3 178.462(19) . . ?
I2 I3 I9 112.21(2) . . ?
C2A C1A H1A 120.0 . . ?
C2A C1A C6A 120.0 . . ?
C6A C1A H1A 120.0 . . ?
C1A C2A H2A 120.0 . . ?
C3A C2A C1A 120.0 . . ?
C3A C2A H2A 120.0 . . ?
C2A C3A I1A 119.3(7) . . ?
C2A C3A C4A 120.0 . . ?
C4A C3A I1A 120.7(7) . . ?
C3A C4A H4A 120.0 . . ?
C5A C4A C3A 120.0 . . ?
C5A C4A H4A 120.0 . . ?
C4A C5A H5A 120.0 . . ?
C6A C5A C4A 120.0 . . ?
C6A C5A H5A 120.0 . . ?
C1A C6A H6A 120.0 . . ?
C5A C6A C1A 120.0 . . ?
C5A C6A H6A 120.0 . . ?
C2B C1B I1B 118.8(3) . . ?
C2B C1B C6B 120.0 . . ?
C6B C1B I1B 121.2(3) . . ?
C1B C2B H2B 120.0 . . ?
C1B C2B C3B 120.0 . . ?
C3B C2B H2B 120.0 . . ?
C2B C3B H3B 120.0 . . ?
C4B C3B C2B 120.0 . . ?
C4B C3B H3B 120.0 . . ?
C3B C4B H4B 120.0 . . ?
C5B C4B C3B 120.0 . . ?
C5B C4B H4B 120.0 . . ?
C4B C5B H5B 120.0 . . ?
C4B C5B C6B 120.0 . . ?
C6B C5B H5B 120.0 . . ?
C1B C6B H6B 120.0 . . ?
C5B C6B C1B 120.0 . . ?
C5B C6B H6B 120.0 . . ?
I8 I9 I3 173.85(7) . . ?
N2 N1 C13 117.7(4) . . ?
N2 N1 C24 132.8(4) . . ?
C13 N1 C24 109.4(4) . . ?
N1 N2 C1 132.6(4) . . ?
N1 N2 C12 117.9(4) . . ?
C12 N2 C1 109.3(4) . . ?
C2 C1 N2 130.8(4) . . ?
C2 C1 C6 121.9(4) . . ?
C6 C1 N2 106.8(4) . . ?
C1 C2 H2 121.5 . . ?
C1 C2 C3 117.0(4) . . ?
C3 C2 H2 121.5 . . ?
C2 C3 H3 118.3 . . ?
C2 C3 C4 123.4(4) . . ?
C4 C3 H3 118.3 . . ?
C3 C4 C25 122.1(4) . . ?
C5 C4 C3 117.7(4) . . ?
C5 C4 C25 120.2(4) . . ?
C4 C5 H5 119.7 . . ?
C6 C5 C4 120.5(4) . . ?
C6 C5 H5 119.7 . . ?
C1 C6 C7 108.2(4) . . ?
C5 C6 C1 119.2(4) . . ?
C5 C6 C7 132.2(4) . . ?
C8 C7 C6 136.7(4) . . ?
C8 C7 C12 117.1(4) . . ?
C12 C7 C6 106.1(4) . . ?
C7 C8 H8 119.5 . . ?
C7 C8 C9 121.0(4) . . ?
C9 C8 H8 119.5 . . ?
C8 C9 C29 118.9(4) . . ?
C10 C9 C8 119.7(4) . . ?
C10 C9 C29 121.4(4) . . ?
C9 C10 H10 119.4 . . ?
C9 C10 C11 121.2(4) . . ?
C11 C10 H10 119.4 . . ?
C10 C11 C14 128.6(4) . . ?
C12 C11 C10 115.6(4) . . ?
C12 C11 C14 115.8(4) . . ?
C7 C12 N2 109.1(4) . . ?
C11 C12 N2 125.7(4) . . ?
C11 C12 C7 125.1(4) . . ?
N1 C13 C18 109.0(4) . . ?
C14 C13 N1 126.1(4) . . ?
C14 C13 C18 124.8(4) . . ?
C13 C14 C11 115.5(4) . . ?
C13 C14 C15 115.7(4) . . ?
C15 C14 C11 128.8(4) . . ?
C14 C15 H15 119.1 . . ?
C14 C15 C16 121.8(4) . . ?
C16 C15 H15 119.1 . . ?
C15 C16 C33 119.2(4) . . ?
C17 C16 C15 119.4(4) . . ?
C17 C16 C33 121.3(4) . . ?
C16 C17 H17 119.7 . . ?
C18 C17 C16 120.7(4) . . ?
C18 C17 H17 119.7 . . ?
C13 C18 C19 106.5(4) . . ?
C17 C18 C13 117.3(4) . . ?
C17 C18 C19 136.1(4) . . ?
C20 C19 C18 132.3(4) . . ?
C20 C19 C24 119.8(4) . . ?
C24 C19 C18 107.6(4) . . ?
C19 C20 H20 119.9 . . ?
C19 C20 C21 120.3(4) . . ?
C21 C20 H20 119.9 . . ?
C20 C21 C22 118.0(4) . . ?
C20 C21 C37 122.0(4) . . ?
C22 C21 C37 120.0(4) . . ?
C21 C22 H22 118.3 . . ?
C23 C22 C21 123.4(5) . . ?
C23 C22 H22 118.3 . . ?
C22 C23 H23 121.5 . . ?
C22 C23 C24 116.9(4) . . ?
C24 C23 H23 121.5 . . ?
N1 C24 C19 106.9(4) . . ?
C23 C24 N1 131.4(4) . . ?
C23 C24 C19 121.4(4) . . ?
C4 C25 C26 109.2(4) . . ?
C27 C25 C4 112.2(4) . . ?
C27 C25 C26 107.7(5) . . ?
C27 C25 C28 109.3(4) . . ?
C28 C25 C4 108.2(4) . . ?
C28 C25 C26 110.2(5) . . ?
C25 C26 H26A 109.5 . . ?
C25 C26 H26B 109.5 . . ?
C25 C26 H26C 109.5 . . ?
H26A C26 H26B 109.5 . . ?
H26A C26 H26C 109.5 . . ?
H26B C26 H26C 109.5 . . ?
C25 C27 H27A 109.5 . . ?
C25 C27 H27B 109.5 . . ?
C25 C27 H27C 109.5 . . ?
H27A C27 H27B 109.5 . . ?
H27A C27 H27C 109.5 . . ?
H27B C27 H27C 109.5 . . ?
C25 C28 H28A 109.5 . . ?
C25 C28 H28B 109.5 . . ?
C25 C28 H28C 109.5 . . ?
H28A C28 H28B 109.5 . . ?
H28A C28 H28C 109.5 . . ?
H28B C28 H28C 109.5 . . ?
C9 C29 C30 109.9(4) . . ?
C31 C29 C9 108.2(4) . . ?
C31 C29 C30 109.0(5) . . ?
C32 C29 C9 112.5(4) . . ?
C32 C29 C30 107.8(5) . . ?
C32 C29 C31 109.4(5) . . ?
C29 C30 H30A 109.5 . . ?
C29 C30 H30B 109.5 . . ?
C29 C30 H30C 109.5 . . ?
H30A C30 H30B 109.5 . . ?
H30A C30 H30C 109.5 . . ?
H30B C30 H30C 109.5 . . ?
C29 C31 H31A 109.5 . . ?
C29 C31 H31B 109.5 . . ?
C29 C31 H31C 109.5 . . ?
H31A C31 H31B 109.5 . . ?
H31A C31 H31C 109.5 . . ?
H31B C31 H31C 109.5 . . ?
C29 C32 H32A 109.5 . . ?
C29 C32 H32B 109.5 . . ?
C29 C32 H32C 109.5 . . ?
H32A C32 H32B 109.5 . . ?
H32A C32 H32C 109.5 . . ?
H32B C32 H32C 109.5 . . ?
C34 C33 C16 108.5(4) . . ?
C35 C33 C16 109.5(5) . . ?
C35 C33 C34 108.7(5) . . ?
C35 C33 C36 109.6(5) . . ?
C36 C33 C16 113.0(4) . . ?
C36 C33 C34 107.4(5) . . ?
C33 C34 H34A 109.5 . . ?
C33 C34 H34B 109.5 . . ?
C33 C34 H34C 109.5 . . ?
H34A C34 H34B 109.5 . . ?
H34A C34 H34C 109.5 . . ?
H34B C34 H34C 109.5 . . ?
C33 C35 H35A 109.5 . . ?
C33 C35 H35B 109.5 . . ?
C33 C35 H35C 109.5 . . ?
H35A C35 H35B 109.5 . . ?
H35A C35 H35C 109.5 . . ?
H35B C35 H35C 109.5 . . ?
C33 C36 H36A 109.5 . . ?
C33 C36 H36B 109.5 . . ?
C33 C36 H36C 109.5 . . ?
H36A C36 H36B 109.5 . . ?
H36A C36 H36C 109.5 . . ?
H36B C36 H36C 109.5 . . ?
C21 C37 C38 107.1(4) . . ?
C39 C37 C21 111.9(4) . . ?
C39 C37 C38 109.3(5) . . ?
C39 C37 C40 107.6(4) . . ?
C40 C37 C21 110.6(4) . . ?
C40 C37 C38 110.4(5) . . ?
C37 C38 H38A 109.5 . . ?
C37 C38 H38B 109.5 . . ?
C37 C38 H38C 109.5 . . ?
H38A C38 H38B 109.5 . . ?
H38A C38 H38C 109.5 . . ?
H38B C38 H38C 109.5 . . ?
C37 C39 H39A 109.5 . . ?
C37 C39 H39B 109.5 . . ?
C37 C39 H39C 109.5 . . ?
H39A C39 H39B 109.5 . . ?
H39A C39 H39C 109.5 . . ?
H39B C39 H39C 109.5 . . ?
C37 C40 H40A 109.5 . . ?
C37 C40 H40B 109.5 . . ?
C37 C40 H40C 109.5 . . ?
H40A C40 H40B 109.5 . . ?
H40A C40 H40C 109.5 . . ?
H40B C40 H40C 109.5 . . ?

loop_
_geom_torsion_atom_site_label_1
_geom_torsion_atom_site_label_2
_geom_torsion_atom_site_label_3
_geom_torsion_atom_site_label_4
_geom_torsion
_geom_torsion_site_symmetry_1
_geom_torsion_site_symmetry_2
_geom_torsion_site_symmetry_3
_geom_torsion_site_symmetry_4
_geom_torsion_publ_flag
I1 I2 I3 I9 23.3(8) . . . . ?
I2 I3 I9 I8 -163.5(6) . . . . ?
I1A C3A C4A C5A 179.9(9) . . . . ?
C1A C2A C3A I1A -179.9(8) . . . . ?
C1A C2A C3A C4A 0.0 . . . . ?
C2A C1A C6A C5A 0.0 . . . . ?
C2A C3A C4A C5A 0.0 . . . . ?
C3A C4A C5A C6A 0.0 . . . . ?
C4A C5A C6A C1A 0.0 . . . . ?
C6A C1A C2A C3A 0.0 . . . . ?
I1B C1B C2B C3B -179.4(3) . . . . ?
I1B C1B C6B C5B 179.4(3) . . . . ?
C1B C2B C3B C4B 0.0 . . . . ?
C2B C1B C6B C5B 0.0 . . . . ?
C2B C3B C4B C5B 0.0 . . . . ?
C3B C4B C5B C6B 0.0 . . . . ?
C4B C5B C6B C1B 0.0 . . . . ?
C6B C1B C2B C3B 0.0 . . . . ?
N1 N2 C1 C2 10.8(8) . . . . ?
N1 N2 C1 C6 -177.1(4) . . . . ?
N1 N2 C12 C7 175.4(4) . . . . ?
N1 N2 C12 C11 -8.4(6) . . . . ?
N1 C13 C14 C11 -1.9(7) . . . . ?
N1 C13 C14 C15 179.1(4) . . . . ?
N1 C13 C18 C17 -178.1(4) . . . . ?
N1 C13 C18 C19 4.3(5) . . . . ?
N2 N1 C13 C14 -8.2(6) . . . . ?
N2 N1 C13 C18 175.8(4) . . . . ?
N2 N1 C24 C19 -176.4(4) . . . . ?
N2 N1 C24 C23 10.4(8) . . . . ?
N2 C1 C2 C3 174.4(4) . . . . ?
N2 C1 C6 C5 -177.4(4) . . . . ?
N2 C1 C6 C7 -3.1(5) . . . . ?
C1 N2 C12 C7 -7.6(5) . . . . ?
C1 N2 C12 C11 168.6(4) . . . . ?
C1 C2 C3 C4 0.3(7) . . . . ?
C1 C6 C7 C8 -177.3(5) . . . . ?
C1 C6 C7 C12 -1.4(5) . . . . ?
C2 C1 C6 C5 -4.4(7) . . . . ?
C2 C1 C6 C7 169.8(4) . . . . ?
C2 C3 C4 C5 -2.7(7) . . . . ?
C2 C3 C4 C25 177.5(4) . . . . ?
C3 C4 C5 C6 1.5(7) . . . . ?
C3 C4 C25 C26 124.0(5) . . . . ?
C3 C4 C25 C27 4.7(7) . . . . ?
C3 C4 C25 C28 -116.0(5) . . . . ?
C4 C5 C6 C1 1.8(7) . . . . ?
C4 C5 C6 C7 -170.8(5) . . . . ?
C5 C4 C25 C26 -55.8(6) . . . . ?
C5 C4 C25 C27 -175.1(4) . . . . ?
C5 C4 C25 C28 64.2(6) . . . . ?
C5 C6 C7 C8 -4.1(9) . . . . ?
C5 C6 C7 C12 171.8(5) . . . . ?
C6 C1 C2 C3 3.3(7) . . . . ?
C6 C7 C8 C9 173.6(5) . . . . ?
C6 C7 C12 N2 5.5(5) . . . . ?
C6 C7 C12 C11 -170.8(4) . . . . ?
C7 C8 C9 C10 -2.0(7) . . . . ?
C7 C8 C9 C29 177.5(4) . . . . ?
C8 C7 C12 N2 -177.7(4) . . . . ?
C8 C7 C12 C11 6.1(7) . . . . ?
C8 C9 C10 C11 2.5(7) . . . . ?
C8 C9 C29 C30 52.6(6) . . . . ?
C8 C9 C29 C31 -66.3(6) . . . . ?
C8 C9 C29 C32 172.8(5) . . . . ?
C9 C10 C11 C12 1.1(7) . . . . ?
C9 C10 C11 C14 -178.3(4) . . . . ?
C10 C9 C29 C30 -127.8(5) . . . . ?
C10 C9 C29 C31 113.2(6) . . . . ?
C10 C9 C29 C32 -7.7(7) . . . . ?
C10 C11 C12 N2 178.8(4) . . . . ?
C10 C11 C12 C7 -5.6(7) . . . . ?
C10 C11 C14 C13 -174.1(4) . . . . ?
C10 C11 C14 C15 4.7(8) . . . . ?
C11 C14 C15 C16 -177.2(4) . . . . ?
C12 N2 C1 C2 -165.5(5) . . . . ?
C12 N2 C1 C6 6.6(5) . . . . ?
C12 C7 C8 C9 -2.0(7) . . . . ?
C12 C11 C14 C13 6.6(6) . . . . ?
C12 C11 C14 C15 -174.6(4) . . . . ?
C13 N1 N2 C1 -163.3(4) . . . . ?
C13 N1 N2 C12 12.8(5) . . . . ?
C13 N1 C24 C19 7.7(5) . . . . ?
C13 N1 C24 C23 -165.5(5) . . . . ?
C13 C14 C15 C16 1.6(7) . . . . ?
C13 C18 C19 C20 173.7(5) . . . . ?
C13 C18 C19 C24 0.4(5) . . . . ?
C14 C11 C12 N2 -1.7(7) . . . . ?
C14 C11 C12 C7 173.9(4) . . . . ?
C14 C13 C18 C17 5.9(7) . . . . ?
C14 C13 C18 C19 -171.8(4) . . . . ?
C14 C15 C16 C17 1.6(7) . . . . ?
C14 C15 C16 C33 -178.1(4) . . . . ?
C15 C16 C17 C18 -1.3(7) . . . . ?
C15 C16 C33 C34 61.0(6) . . . . ?
C15 C16 C33 C35 -57.5(7) . . . . ?
C15 C16 C33 C36 180.0(5) . . . . ?
C16 C17 C18 C13 -2.2(7) . . . . ?
C16 C17 C18 C19 174.6(5) . . . . ?
C17 C16 C33 C34 -118.7(5) . . . . ?
C17 C16 C33 C35 122.8(6) . . . . ?
C17 C16 C33 C36 0.3(7) . . . . ?
C17 C18 C19 C20 -3.3(9) . . . . ?
C17 C18 C19 C24 -176.6(5) . . . . ?
C18 C13 C14 C11 173.5(4) . . . . ?
C18 C13 C14 C15 -5.5(7) . . . . ?
C18 C19 C20 C21 -170.5(5) . . . . ?
C18 C19 C24 N1 -4.9(5) . . . . ?
C18 C19 C24 C23 169.1(4) . . . . ?
C19 C20 C21 C22 2.0(7) . . . . ?
C19 C20 C21 C37 -178.4(4) . . . . ?
C20 C19 C24 N1 -179.1(4) . . . . ?
C20 C19 C24 C23 -5.1(7) . . . . ?
C20 C21 C22 C23 -3.5(7) . . . . ?
C20 C21 C37 C38 114.9(5) . . . . ?
C20 C21 C37 C39 -4.8(7) . . . . ?
C20 C21 C37 C40 -124.7(5) . . . . ?
C21 C22 C23 C24 0.6(7) . . . . ?
C22 C21 C37 C38 -65.5(6) . . . . ?
C22 C21 C37 C39 174.8(5) . . . . ?
C22 C21 C37 C40 54.8(6) . . . . ?
C22 C23 C24 N1 176.0(5) . . . . ?
C22 C23 C24 C19 3.7(7) . . . . ?
C24 N1 N2 C1 21.0(8) . . . . ?
C24 N1 N2 C12 -162.9(4) . . . . ?
C24 N1 C13 C14 168.5(4) . . . . ?
C24 N1 C13 C18 -7.5(5) . . . . ?
C24 C19 C20 C21 2.1(7) . . . . ?
C25 C4 C5 C6 -178.7(4) . . . . ?
C29 C9 C10 C11 -177.0(4) . . . . ?
C33 C16 C17 C18 178.4(4) . . . . ?
C37 C21 C22 C23 176.9(5) . . . . ?

_olex2_exptl_crystal_mounting_method Lithoroop
_olex2_submission_special_instructions 'No special instructions were received'
_exptl_crystal_recrystallization_method 'Re-crystallisation from solvent: '
####################################################################### 
# 
# This file contains crystal structure data downloaded from the 
# Cambridge Structural Database (CSD) hosted by the Cambridge 
# Crystallographic Data Centre (CCDC).
# 
# Full information about CCDC data access policies and citation 
# guidelines are available at http://www.ccdc.cam.ac.uk/access/V1 
# 
# Audit and citation data items may have been added by the CCDC. 
# Please retain this information to preserve the provenance of 
# this file and to allow appropriate attribution of the data. 
# 
#######################################################################

data_buacridine
_database_code_depnum_ccdc_archive 'CCDC 1040722'
_audit_update_record             
;
2014-12-22 deposited with the CCDC.
2015-04-15 downloaded from the CCDC.
;

_audit_creation_method           SHELXL-97
_chemical_name_systematic        tetrabutyl-tetrahydro-tetramethylbiacridine
_chemical_name_common            ?
_chemical_melting_point          ?
_chemical_formula_moiety         ?
_chemical_formula_sum            'C46 H58 N2'
_chemical_formula_weight         638.94

loop_
_atom_type_symbol
_atom_type_description
_atom_type_scat_dispersion_real
_atom_type_scat_dispersion_imag
_atom_type_scat_source
C C 0.0033 0.0016 'International Tables Vol C Tables 4.2.6.8 and 6.1.1.4'
H H 0.0000 0.0000 'International Tables Vol C Tables 4.2.6.8 and 6.1.1.4'
N N 0.0061 0.0033 'International Tables Vol C Tables 4.2.6.8 and 6.1.1.4'

_symmetry_cell_setting           monoclinic
_symmetry_space_group_name_H-M   'P 21/n'

loop_
_symmetry_equiv_pos_as_xyz
'x, y, z'
'-x+1/2, y+1/2, -z+1/2'
'-x, -y, -z'
'x-1/2, -y-1/2, z-1/2'

_cell_length_a                   13.312(3)
_cell_length_b                   18.813(4)
_cell_length_c                   15.401(4)
_cell_angle_alpha                90.00
_cell_angle_beta                 97.762(5)
_cell_angle_gamma                90.00
_cell_volume                     3821.8(16)
_cell_formula_units_Z            4
_cell_measurement_temperature    123(2)
_cell_measurement_reflns_used    6404
_cell_measurement_theta_min      3.068
_cell_measurement_theta_max      27.486

_exptl_crystal_description       Platelet
_exptl_crystal_colour            Yellow
_exptl_crystal_size_max          0.20
_exptl_crystal_size_mid          0.10
_exptl_crystal_size_min          0.02
_exptl_crystal_density_meas      ?
_exptl_crystal_density_diffrn    1.110
_exptl_crystal_density_method    'not measured'
_exptl_crystal_F_000             1392
_exptl_absorpt_coefficient_mu    0.063
_exptl_absorpt_correction_type   multi-scan
_exptl_absorpt_correction_T_min  0.9875
_exptl_absorpt_correction_T_max  0.9987
_exptl_absorpt_process_details   ?

_exptl_special_details           
;
 ?
;

_diffrn_ambient_temperature      123(2)
_diffrn_radiation_wavelength     0.71073
_diffrn_radiation_type           MoK\a
_diffrn_radiation_source         'fine-focus sealed tube'
_diffrn_radiation_monochromator  graphite
_diffrn_measurement_device_type  ?
_diffrn_measurement_method       ?
_diffrn_detector_area_resol_mean ?
_diffrn_standards_number         ?
_diffrn_standards_interval_count ?
_diffrn_standards_interval_time  ?
_diffrn_standards_decay_%        ?
_diffrn_reflns_number            29252
_diffrn_reflns_av_R_equivalents  0.0585
_diffrn_reflns_av_sigmaI/netI    0.0735
_diffrn_reflns_limit_h_min       -15
_diffrn_reflns_limit_h_max       17
_diffrn_reflns_limit_k_min       -24
_diffrn_reflns_limit_k_max       24
_diffrn_reflns_limit_l_min       -19
_diffrn_reflns_limit_l_max       17
_diffrn_reflns_theta_min         3.07
_diffrn_reflns_theta_max         27.48
_reflns_number_total             8664
_reflns_number_gt                5265
_reflns_threshold_expression     >2\s(I)

_computing_data_collection       ?
_computing_cell_refinement       ?
_computing_data_reduction        ?
_computing_structure_solution    ?
_computing_structure_refinement  'SHELXL-97 (Sheldrick, 2008)'
_computing_molecular_graphics    ?
_computing_publication_material  ?

_refine_special_details          
;
 Refinement of F^2^ against ALL reflections.  The weighted R-factor wR and
 goodness of fit S are based on F^2^, conventional R-factors R are based
 on F, with F set to zero for negative F^2^. The threshold expression of
 F^2^ > 2\s(F^2^) is used only for calculating R-factors(gt) etc. and is
 not relevant to the choice of reflections for refinement.  R-factors based
 on F^2^ are statistically about twice as large as those based on F, and R-
 factors based on ALL data will be even larger.
;

_refine_ls_structure_factor_coef Fsqd
_refine_ls_matrix_type           full
_refine_ls_weighting_scheme      calc
_refine_ls_weighting_details     
'calc w=1/[\s^2^(Fo^2^)+(0.1126P)^2^+1.5854P] where P=(Fo^2^+2Fc^2^)/3'
_atom_sites_solution_primary     direct
_atom_sites_solution_secondary   difmap
_atom_sites_solution_hydrogens   geom
_refine_ls_hydrogen_treatment    mixed
_refine_ls_extinction_method     none
_refine_ls_extinction_coef       ?
_refine_ls_number_reflns         8664
_refine_ls_number_parameters     489
_refine_ls_number_restraints     0
_refine_ls_R_factor_all          0.1403
_refine_ls_R_factor_gt           0.0893
_refine_ls_wR_factor_ref         0.2496
_refine_ls_wR_factor_gt          0.2123
_refine_ls_goodness_of_fit_ref   1.061
_refine_ls_restrained_S_all      1.061
_refine_ls_shift/su_max          0.007
_refine_ls_shift/su_mean         0.001

loop_
_atom_site_label
_atom_site_type_symbol
_atom_site_fract_x
_atom_site_fract_y
_atom_site_fract_z
_atom_site_U_iso_or_equiv
_atom_site_adp_type
_atom_site_occupancy
_atom_site_symmetry_multiplicity
_atom_site_calc_flag
_atom_site_refinement_flags
_atom_site_disorder_assembly
_atom_site_disorder_group
N1 N 0.73011(16) 0.20293(12) 0.30770(15) 0.0326(5) Uani 1 1 d . . .
C2 C 0.8862(2) 0.26136(14) 0.37567(17) 0.0316(6) Uani 1 1 d . . .
C19 C 0.6576(2) 0.35431(14) 0.44068(17) 0.0318(6) Uani 1 1 d . . .
C20 C 0.54297(19) 0.34623(14) 0.41643(17) 0.0312(6) Uani 1 1 d . . .
C21 C 0.52427(19) 0.33207(14) 0.31738(18) 0.0311(6) Uani 1 1 d . . .
C18 C 0.7039(2) 0.40234(15) 0.50225(18) 0.0344(6) Uani 1 1 d . . .
C6 C 0.8934(2) 0.15584(15) 0.28618(18) 0.0356(6) Uani 1 1 d . . .
C4 C 1.0499(2) 0.21238(15) 0.35404(19) 0.0369(6) Uani 1 1 d . . .
C14 C 0.7193(2) 0.30673(14) 0.40180(17) 0.0312(6) Uani 1 1 d . . .
N2 N 0.67191(16) 0.25791(12) 0.34023(14) 0.0327(5) Uani 1 1 d . . .
C15 C 0.8247(2) 0.31051(14) 0.42132(17) 0.0311(6) Uani 1 1 d . . .
C17 C 0.8087(2) 0.40402(14) 0.52701(18) 0.0341(6) Uani 1 1 d . . .
C7 C 0.8351(2) 0.09740(16) 0.2328(2) 0.0405(7) Uani 1 1 d . . .
C3 C 0.9915(2) 0.26293(15) 0.38849(19) 0.0355(6) Uani 1 1 d . . .
C26 C 0.5884(2) 0.28426(14) 0.28209(18) 0.0328(6) Uani 1 1 d . . .
C1 C 0.8372(2) 0.20852(14) 0.32181(17) 0.0322(6) Uani 1 1 d . . .
C11 C 0.5739(2) 0.04805(15) 0.35815(19) 0.0372(6) Uani 1 1 d . . .
C23 C 0.4277(2) 0.34739(15) 0.17118(19) 0.0379(7) Uani 1 1 d . . .
C22 C 0.4462(2) 0.36363(15) 0.26076(18) 0.0341(6) Uani 1 1 d . . .
C8 C 0.7464(2) 0.07806(15) 0.28080(18) 0.0354(6) Uani 1 1 d . . .
C16 C 0.8670(2) 0.35825(15) 0.48535(18) 0.0352(6) Uani 1 1 d . . .
C37 C 0.8555(2) 0.45301(16) 0.60172(19) 0.0392(7) Uani 1 1 d . . .
C25 C 0.5693(2) 0.26430(16) 0.1950(2) 0.0392(7) Uani 1 1 d . . .
C41 C 0.5094(2) 0.28158(15) 0.46583(19) 0.0386(7) Uani 1 1 d . . .
H41A H 0.5531 0.2410 0.4572 0.058 Uiso 1 1 calc R . .
H41B H 0.4389 0.2698 0.4434 0.058 Uiso 1 1 calc R . .
H41C H 0.5148 0.2926 0.5285 0.058 Uiso 1 1 calc R . .
C13 C 0.6909(2) 0.13309(14) 0.31334(18) 0.0329(6) Uani 1 1 d . . .
C10 C 0.6312(2) -0.00880(15) 0.33367(19) 0.0393(7) Uani 1 1 d . . .
C5 C 0.9984(2) 0.15856(17) 0.3031(2) 0.0405(7) Uani 1 1 d . . .
C43 C 0.3442(2) 0.38351(17) 0.1089(2) 0.0446(7) Uani 1 1 d . . .
C42 C 0.4840(2) 0.41084(15) 0.4424(2) 0.0385(7) Uani 1 1 d . . .
H42A H 0.4970 0.4173 0.5060 0.058 Uiso 1 1 calc R . .
H42B H 0.4113 0.4033 0.4244 0.058 Uiso 1 1 calc R . .
H42C H 0.5060 0.4533 0.4132 0.058 Uiso 1 1 calc R . .
C12 C 0.6029(2) 0.11820(15) 0.34812(19) 0.0355(6) Uani 1 1 d . . .
C24 C 0.4899(2) 0.29604(17) 0.1407(2) 0.0412(7) Uani 1 1 d . . .
C33 C 0.6004(2) -0.08568(16) 0.3501(2) 0.0441(7) Uani 1 1 d . . .
C9 C 0.7155(2) 0.00822(15) 0.29398(19) 0.0381(7) Uani 1 1 d . . .
C40 C 0.9712(2) 0.44739(18) 0.6190(2) 0.0512(8) Uani 1 1 d . . .
H40A H 1.0000 0.4623 0.5666 0.077 Uiso 1 1 calc R . .
H40B H 0.9906 0.3981 0.6331 0.077 Uiso 1 1 calc R . .
H40C H 0.9970 0.4782 0.6683 0.077 Uiso 1 1 calc R . .
C32 C 0.7935(2) 0.1271(2) 0.1417(2) 0.0515(8) Uani 1 1 d . . .
H32A H 0.7514 0.0910 0.1085 0.077 Uiso 1 1 calc R . .
H32B H 0.8501 0.1398 0.1102 0.077 Uiso 1 1 calc R . .
H32C H 0.7525 0.1695 0.1486 0.077 Uiso 1 1 calc R . .
C27 C 1.1667(2) 0.21511(17) 0.3713(2) 0.0474(8) Uani 1 1 d . . .
C38 C 0.8270(3) 0.53016(17) 0.5805(2) 0.0538(9) Uani 1 1 d . . .
H38A H 0.8545 0.5446 0.5273 0.081 Uiso 1 1 calc R . .
H38B H 0.8552 0.5606 0.6295 0.081 Uiso 1 1 calc R . .
H38C H 0.7530 0.5349 0.5712 0.081 Uiso 1 1 calc R . .
C31 C 0.9016(2) 0.03272(18) 0.2195(3) 0.0573(10) Uani 1 1 d . . .
H31A H 0.9288 0.0128 0.2766 0.086 Uiso 1 1 calc R . .
H31B H 0.9578 0.0474 0.1884 0.086 Uiso 1 1 calc R . .
H31C H 0.8608 -0.0033 0.1849 0.086 Uiso 1 1 calc R . .
C30 C 1.2115(2) 0.14064(18) 0.3807(3) 0.0562(9) Uani 1 1 d . . .
H30A H 1.1915 0.1139 0.3265 0.084 Uiso 1 1 calc R . .
H30B H 1.1862 0.1162 0.4296 0.084 Uiso 1 1 calc R . .
H30C H 1.2856 0.1438 0.3920 0.084 Uiso 1 1 calc R . .
C28 C 1.2034(3) 0.2556(2) 0.4565(3) 0.0722(12) Uani 1 1 d . . .
H28A H 1.2766 0.2488 0.4720 0.108 Uiso 1 1 calc R . .
H28B H 1.1682 0.2375 0.5039 0.108 Uiso 1 1 calc R . .
H28C H 1.1889 0.3064 0.4479 0.108 Uiso 1 1 calc R . .
C46 C 0.2884(3) 0.44059(19) 0.1534(2) 0.0564(9) Uani 1 1 d . . .
H46A H 0.2556 0.4191 0.2003 0.085 Uiso 1 1 calc R . .
H46B H 0.2368 0.4626 0.1103 0.085 Uiso 1 1 calc R . .
H46C H 0.3367 0.4769 0.1783 0.085 Uiso 1 1 calc R . .
C39 C 0.8143(3) 0.4305(2) 0.6855(2) 0.0621(10) Uani 1 1 d . . .
H39A H 0.8418 0.4619 0.7337 0.093 Uiso 1 1 calc R . .
H39B H 0.8344 0.3814 0.6999 0.093 Uiso 1 1 calc R . .
H39C H 0.7401 0.4339 0.6766 0.093 Uiso 1 1 calc R . .
C36 C 0.5696(3) -0.0922(2) 0.4420(3) 0.0673(11) Uani 1 1 d . . .
H36A H 0.6249 -0.0750 0.4854 0.101 Uiso 1 1 calc R . .
H36B H 0.5554 -0.1421 0.4540 0.101 Uiso 1 1 calc R . .
H36C H 0.5086 -0.0636 0.4455 0.101 Uiso 1 1 calc R . .
C29 C 1.2047(3) 0.2514(3) 0.2945(3) 0.0783(13) Uani 1 1 d . . .
H29A H 1.2790 0.2496 0.3018 0.118 Uiso 1 1 calc R . .
H29B H 1.1825 0.3011 0.2918 0.118 Uiso 1 1 calc R . .
H29C H 1.1774 0.2272 0.2401 0.118 Uiso 1 1 calc R . .
C34 C 0.6867(3) -0.13798(17) 0.3414(3) 0.0613(10) Uani 1 1 d . . .
H34A H 0.7033 -0.1366 0.2813 0.092 Uiso 1 1 calc R . .
H34B H 0.6654 -0.1861 0.3549 0.092 Uiso 1 1 calc R . .
H34C H 0.7466 -0.1246 0.3823 0.092 Uiso 1 1 calc R . .
C35 C 0.5100(3) -0.10670(19) 0.2830(3) 0.0644(11) Uani 1 1 d . . .
H35A H 0.4524 -0.0756 0.2894 0.097 Uiso 1 1 calc R . .
H35B H 0.4914 -0.1562 0.2929 0.097 Uiso 1 1 calc R . .
H35C H 0.5282 -0.1018 0.2238 0.097 Uiso 1 1 calc R . .
C45 C 0.2656(3) 0.3276(2) 0.0716(2) 0.0623(10) Uani 1 1 d . . .
H45A H 0.2332 0.3073 0.1194 0.093 Uiso 1 1 calc R . .
H45B H 0.2994 0.2899 0.0428 0.093 Uiso 1 1 calc R . .
H45C H 0.2141 0.3502 0.0290 0.093 Uiso 1 1 calc R . .
C44 C 0.3907(3) 0.4179(2) 0.0328(3) 0.0754(12) Uani 1 1 d . . .
H44A H 0.3371 0.4410 -0.0073 0.113 Uiso 1 1 calc R . .
H44B H 0.4233 0.3812 0.0012 0.113 Uiso 1 1 calc R . .
H44C H 0.4412 0.4533 0.0561 0.113 Uiso 1 1 calc R . .
H18 H 0.659(2) 0.4351(14) 0.5320(17) 0.028(7) Uiso 1 1 d . . .
H22 H 0.4021(19) 0.3989(14) 0.2852(16) 0.026(7) Uiso 1 1 d . . .
H3 H 1.028(2) 0.2973(15) 0.4248(18) 0.028(7) Uiso 1 1 d . . .
H12 H 0.563(2) 0.1597(17) 0.3644(19) 0.043(8) Uiso 1 1 d . . .
H16 H 0.940(2) 0.3564(14) 0.4962(16) 0.024(7) Uiso 1 1 d . . .
H25 H 0.618(2) 0.2270(16) 0.1722(19) 0.040(8) Uiso 1 1 d . . .
H9 H 0.752(2) -0.0333(18) 0.271(2) 0.048(9) Uiso 1 1 d . . .
H5 H 1.035(2) 0.1214(18) 0.278(2) 0.049(9) Uiso 1 1 d . . .
H24 H 0.482(2) 0.2863(17) 0.078(2) 0.050(9) Uiso 1 1 d . . .
H11 H 0.507(2) 0.0389(16) 0.383(2) 0.044(8) Uiso 1 1 d . . .

loop_
_atom_site_aniso_label
_atom_site_aniso_U_11
_atom_site_aniso_U_22
_atom_site_aniso_U_33
_atom_site_aniso_U_23
_atom_site_aniso_U_13
_atom_site_aniso_U_12
N1 0.0291(12) 0.0293(12) 0.0391(13) -0.0066(10) 0.0033(10) 0.0034(9)
C2 0.0319(14) 0.0294(13) 0.0331(14) 0.0012(11) 0.0026(11) 0.0026(11)
C19 0.0307(14) 0.0326(14) 0.0326(14) -0.0007(11) 0.0061(11) -0.0019(11)
C20 0.0313(14) 0.0285(13) 0.0347(15) -0.0004(11) 0.0070(11) 0.0004(11)
C21 0.0256(13) 0.0322(14) 0.0358(15) -0.0023(11) 0.0051(11) -0.0029(11)
C18 0.0335(15) 0.0330(14) 0.0371(15) -0.0023(12) 0.0057(12) 0.0026(12)
C6 0.0347(15) 0.0366(15) 0.0361(15) -0.0055(12) 0.0065(12) 0.0026(12)
C4 0.0338(15) 0.0333(15) 0.0437(16) 0.0009(12) 0.0051(12) 0.0012(12)
C14 0.0329(14) 0.0297(13) 0.0304(14) 0.0006(11) 0.0018(11) -0.0004(11)
N2 0.0301(12) 0.0319(12) 0.0354(12) -0.0076(10) 0.0021(9) 0.0046(9)
C15 0.0317(14) 0.0292(13) 0.0323(14) -0.0004(11) 0.0038(11) 0.0018(11)
C17 0.0359(15) 0.0320(14) 0.0336(15) -0.0061(11) 0.0020(11) -0.0025(12)
C7 0.0359(15) 0.0420(17) 0.0435(17) -0.0129(13) 0.0050(13) 0.0057(13)
C3 0.0313(15) 0.0336(15) 0.0412(16) 0.0017(12) 0.0032(12) -0.0008(12)
C26 0.0314(14) 0.0302(13) 0.0358(15) -0.0023(11) 0.0016(11) -0.0017(11)
C1 0.0276(14) 0.0352(14) 0.0333(15) -0.0011(11) 0.0025(11) 0.0028(11)
C11 0.0379(16) 0.0334(14) 0.0393(16) -0.0047(12) 0.0014(13) 0.0003(12)
C23 0.0351(15) 0.0350(15) 0.0429(17) -0.0006(12) 0.0026(12) 0.0001(12)
C22 0.0320(14) 0.0311(14) 0.0395(16) -0.0016(12) 0.0054(12) 0.0019(12)
C8 0.0341(15) 0.0332(14) 0.0376(15) -0.0074(12) 0.0006(12) 0.0043(12)
C16 0.0315(15) 0.0361(15) 0.0367(15) -0.0032(12) 0.0003(12) 0.0001(12)
C37 0.0389(16) 0.0389(15) 0.0383(16) -0.0061(13) -0.0003(13) 0.0019(13)
C25 0.0359(16) 0.0380(16) 0.0425(17) -0.0082(13) 0.0007(13) 0.0023(13)
C41 0.0387(16) 0.0378(15) 0.0397(16) 0.0011(13) 0.0072(12) 0.0003(12)
C13 0.0313(14) 0.0297(14) 0.0360(15) -0.0042(11) -0.0020(11) 0.0005(11)
C10 0.0441(17) 0.0320(15) 0.0392(16) -0.0037(12) -0.0035(13) 0.0014(12)
C5 0.0369(16) 0.0380(16) 0.0473(18) -0.0011(13) 0.0082(13) 0.0053(13)
C43 0.0448(17) 0.0468(18) 0.0406(17) 0.0014(14) 0.0001(14) 0.0117(14)
C42 0.0369(15) 0.0389(16) 0.0401(16) -0.0063(12) 0.0061(12) 0.0032(12)
C12 0.0323(15) 0.0345(15) 0.0385(16) -0.0057(12) 0.0006(12) 0.0027(12)
C24 0.0417(17) 0.0453(17) 0.0349(17) -0.0054(13) -0.0007(13) 0.0046(13)
C33 0.0506(19) 0.0324(15) 0.0472(18) 0.0035(13) -0.0015(14) 0.0005(13)
C9 0.0374(16) 0.0325(15) 0.0422(17) -0.0078(12) -0.0026(13) 0.0059(12)
C40 0.0452(18) 0.0504(19) 0.054(2) -0.0114(16) -0.0091(15) 0.0013(15)
C32 0.0467(18) 0.067(2) 0.0418(18) -0.0114(16) 0.0102(14) -0.0049(16)
C27 0.0343(16) 0.0450(18) 0.063(2) -0.0005(15) 0.0086(14) 0.0016(14)
C38 0.053(2) 0.0408(18) 0.063(2) -0.0147(16) -0.0095(16) 0.0033(15)
C31 0.0445(19) 0.048(2) 0.082(3) -0.0285(18) 0.0163(17) 0.0020(15)
C30 0.0380(18) 0.052(2) 0.077(2) -0.0005(18) 0.0000(16) 0.0128(15)
C28 0.0375(19) 0.085(3) 0.092(3) -0.028(2) -0.0008(18) 0.0032(19)
C46 0.058(2) 0.048(2) 0.058(2) -0.0028(16) -0.0102(17) 0.0187(16)
C39 0.068(2) 0.074(3) 0.045(2) -0.0144(18) 0.0093(17) -0.017(2)
C36 0.091(3) 0.046(2) 0.066(2) 0.0124(18) 0.013(2) -0.0003(19)
C29 0.042(2) 0.090(3) 0.105(3) 0.044(3) 0.020(2) 0.006(2)
C34 0.069(2) 0.0328(17) 0.081(3) 0.0058(17) 0.0043(19) 0.0081(16)
C35 0.068(2) 0.0406(18) 0.076(3) 0.0024(18) -0.023(2) -0.0083(17)
C45 0.059(2) 0.063(2) 0.057(2) -0.0136(18) -0.0202(18) 0.0163(18)
C44 0.076(3) 0.088(3) 0.062(3) 0.032(2) 0.010(2) 0.022(2)

_geom_special_details            
;
 All s.u.'s (except the s.u. in the dihedral angle between two l.s. planes)
 are estimated using the full covariance matrix.  The cell s.u.'s are taken
 into account individually in the estimation of s.u.'s in distances, angles
 and torsion angles; correlations between s.u.'s in cell parameters are only
 used when they are defined by crystal symmetry.  An approximate (isotropic)
 treatment of cell s.u.'s is used for estimating s.u.'s involving l.s. planes.
;

loop_
_geom_bond_atom_site_label_1
_geom_bond_atom_site_label_2
_geom_bond_distance
_geom_bond_site_symmetry_2
_geom_bond_publ_flag
N1 C1 1.416(3) . ?
N1 C13 1.421(3) . ?
N1 N2 1.423(3) . ?
C2 C3 1.389(4) . ?
C2 C1 1.399(4) . ?
C2 C15 1.475(4) . ?
C19 C18 1.392(4) . ?
C19 C14 1.403(4) . ?
C19 C20 1.529(4) . ?
C20 C42 1.529(4) . ?
C20 C41 1.533(4) . ?
C20 C21 1.535(4) . ?
C21 C22 1.396(4) . ?
C21 C26 1.400(4) . ?
C18 C17 1.396(4) . ?
C18 H18 1.01(3) . ?
C6 C5 1.387(4) . ?
C6 C1 1.398(4) . ?
C6 C7 1.522(4) . ?
C4 C3 1.379(4) . ?
C4 C5 1.402(4) . ?
C4 C27 1.543(4) . ?
C14 C15 1.397(4) . ?
C14 N2 1.407(3) . ?
N2 C26 1.419(3) . ?
C15 C16 1.395(4) . ?
C17 C16 1.374(4) . ?
C17 C37 1.538(4) . ?
C7 C8 1.520(4) . ?
C7 C31 1.535(4) . ?
C7 C32 1.542(4) . ?
C3 H3 0.95(3) . ?
C26 C25 1.383(4) . ?
C11 C12 1.389(4) . ?
C11 C10 1.395(4) . ?
C11 H11 1.03(3) . ?
C23 C24 1.395(4) . ?
C23 C22 1.402(4) . ?
C23 C43 1.526(4) . ?
C22 H22 0.99(3) . ?
C8 C9 1.400(4) . ?
C8 C13 1.403(4) . ?
C16 H16 0.97(3) . ?
C37 C38 1.524(4) . ?
C37 C39 1.529(5) . ?
C37 C40 1.531(4) . ?
C25 C24 1.391(4) . ?
C25 H25 1.05(3) . ?
C41 H41A 0.9800 . ?
C41 H41B 0.9800 . ?
C41 H41C 0.9800 . ?
C13 C12 1.382(4) . ?
C10 C9 1.386(4) . ?
C10 C33 1.534(4) . ?
C5 H5 0.97(3) . ?
C43 C46 1.521(4) . ?
C43 C44 1.539(5) . ?
C43 C45 1.539(5) . ?
C42 H42A 0.9800 . ?
C42 H42B 0.9800 . ?
C42 H42C 0.9800 . ?
C12 H12 1.00(3) . ?
C24 H24 0.98(3) . ?
C33 C35 1.529(4) . ?
C33 C36 1.532(5) . ?
C33 C34 1.532(5) . ?
C9 H9 1.01(3) . ?
C40 H40A 0.9800 . ?
C40 H40B 0.9800 . ?
C40 H40C 0.9800 . ?
C32 H32A 0.9800 . ?
C32 H32B 0.9800 . ?
C32 H32C 0.9800 . ?
C27 C29 1.512(5) . ?
C27 C30 1.522(4) . ?
C27 C28 1.539(5) . ?
C38 H38A 0.9800 . ?
C38 H38B 0.9800 . ?
C38 H38C 0.9800 . ?
C31 H31A 0.9800 . ?
C31 H31B 0.9800 . ?
C31 H31C 0.9800 . ?
C30 H30A 0.9800 . ?
C30 H30B 0.9800 . ?
C30 H30C 0.9800 . ?
C28 H28A 0.9800 . ?
C28 H28B 0.9800 . ?
C28 H28C 0.9800 . ?
C46 H46A 0.9800 . ?
C46 H46B 0.9800 . ?
C46 H46C 0.9800 . ?
C39 H39A 0.9800 . ?
C39 H39B 0.9800 . ?
C39 H39C 0.9800 . ?
C36 H36A 0.9800 . ?
C36 H36B 0.9800 . ?
C36 H36C 0.9800 . ?
C29 H29A 0.9800 . ?
C29 H29B 0.9800 . ?
C29 H29C 0.9800 . ?
C34 H34A 0.9800 . ?
C34 H34B 0.9800 . ?
C34 H34C 0.9800 . ?
C35 H35A 0.9800 . ?
C35 H35B 0.9800 . ?
C35 H35C 0.9800 . ?
C45 H45A 0.9800 . ?
C45 H45B 0.9800 . ?
C45 H45C 0.9800 . ?
C44 H44A 0.9800 . ?
C44 H44B 0.9800 . ?
C44 H44C 0.9800 . ?

loop_
_geom_angle_atom_site_label_1
_geom_angle_atom_site_label_2
_geom_angle_atom_site_label_3
_geom_angle
_geom_angle_site_symmetry_1
_geom_angle_site_symmetry_3
_geom_angle_publ_flag
C1 N1 C13 115.4(2) . . ?
C1 N1 N2 118.5(2) . . ?
C13 N1 N2 115.4(2) . . ?
C3 C2 C1 118.7(2) . . ?
C3 C2 C15 122.3(2) . . ?
C1 C2 C15 118.9(2) . . ?
C18 C19 C14 118.3(2) . . ?
C18 C19 C20 124.5(2) . . ?
C14 C19 C20 117.1(2) . . ?
C42 C20 C19 112.8(2) . . ?
C42 C20 C41 107.9(2) . . ?
C19 C20 C41 107.8(2) . . ?
C42 C20 C21 112.2(2) . . ?
C19 C20 C21 106.4(2) . . ?
C41 C20 C21 109.7(2) . . ?
C22 C21 C26 118.2(2) . . ?
C22 C21 C20 123.6(2) . . ?
C26 C21 C20 118.1(2) . . ?
C19 C18 C17 122.3(3) . . ?
C19 C18 H18 118.1(15) . . ?
C17 C18 H18 119.5(15) . . ?
C5 C6 C1 118.6(3) . . ?
C5 C6 C7 123.8(2) . . ?
C1 C6 C7 117.6(2) . . ?
C3 C4 C5 117.0(3) . . ?
C3 C4 C27 121.2(3) . . ?
C5 C4 C27 121.8(3) . . ?
C15 C14 C19 120.3(2) . . ?
C15 C14 N2 121.6(2) . . ?
C19 C14 N2 118.0(2) . . ?
C14 N2 C26 116.0(2) . . ?
C14 N2 N1 119.7(2) . . ?
C26 N2 N1 116.7(2) . . ?
C16 C15 C14 118.9(2) . . ?
C16 C15 C2 122.9(2) . . ?
C14 C15 C2 118.2(2) . . ?
C16 C17 C18 117.7(2) . . ?
C16 C17 C37 121.9(2) . . ?
C18 C17 C37 120.4(2) . . ?
C8 C7 C6 106.5(2) . . ?
C8 C7 C31 112.1(3) . . ?
C6 C7 C31 112.5(2) . . ?
C8 C7 C32 108.8(2) . . ?
C6 C7 C32 108.9(3) . . ?
C31 C7 C32 108.0(3) . . ?
C4 C3 C2 122.8(3) . . ?
C4 C3 H3 115.4(16) . . ?
C2 C3 H3 121.7(16) . . ?
C25 C26 C21 120.6(2) . . ?
C25 C26 N2 122.9(2) . . ?
C21 C26 N2 116.5(2) . . ?
C6 C1 C2 120.3(2) . . ?
C6 C1 N1 117.9(2) . . ?
C2 C1 N1 121.6(2) . . ?
C12 C11 C10 121.8(3) . . ?
C12 C11 H11 117.9(18) . . ?
C10 C11 H11 120.3(18) . . ?
C24 C23 C22 116.7(3) . . ?
C24 C23 C43 120.8(3) . . ?
C22 C23 C43 122.5(3) . . ?
C21 C22 C23 122.6(3) . . ?
C21 C22 H22 118.4(15) . . ?
C23 C22 H22 119.0(15) . . ?
C9 C8 C13 117.5(3) . . ?
C9 C8 C7 123.9(3) . . ?
C13 C8 C7 118.6(3) . . ?
C17 C16 C15 122.3(3) . . ?
C17 C16 H16 124.1(15) . . ?
C15 C16 H16 113.5(15) . . ?
C38 C37 C39 109.7(3) . . ?
C38 C37 C40 108.5(3) . . ?
C39 C37 C40 107.6(3) . . ?
C38 C37 C17 110.3(2) . . ?
C39 C37 C17 108.1(3) . . ?
C40 C37 C17 112.6(2) . . ?
C26 C25 C24 119.5(3) . . ?
C26 C25 H25 117.6(16) . . ?
C24 C25 H25 122.8(16) . . ?
C20 C41 H41A 109.5 . . ?
C20 C41 H41B 109.5 . . ?
H41A C41 H41B 109.5 . . ?
C20 C41 H41C 109.5 . . ?
H41A C41 H41C 109.5 . . ?
H41B C41 H41C 109.5 . . ?
C12 C13 C8 120.3(3) . . ?
C12 C13 N1 123.3(2) . . ?
C8 C13 N1 116.4(2) . . ?
C9 C10 C11 116.6(3) . . ?
C9 C10 C33 122.8(3) . . ?
C11 C10 C33 120.7(3) . . ?
C6 C5 C4 122.4(3) . . ?
C6 C5 H5 116.6(19) . . ?
C4 C5 H5 120.9(19) . . ?
C46 C43 C23 113.0(3) . . ?
C46 C43 C44 108.5(3) . . ?
C23 C43 C44 109.4(3) . . ?
C46 C43 C45 107.5(3) . . ?
C23 C43 C45 109.3(3) . . ?
C44 C43 C45 109.0(3) . . ?
C20 C42 H42A 109.5 . . ?
C20 C42 H42B 109.5 . . ?
H42A C42 H42B 109.5 . . ?
C20 C42 H42C 109.5 . . ?
H42A C42 H42C 109.5 . . ?
H42B C42 H42C 109.5 . . ?
C13 C12 C11 119.9(3) . . ?
C13 C12 H12 116.8(18) . . ?
C11 C12 H12 123.3(18) . . ?
C25 C24 C23 122.2(3) . . ?
C25 C24 H24 119.2(19) . . ?
C23 C24 H24 118.2(19) . . ?
C35 C33 C36 108.6(3) . . ?
C35 C33 C34 107.8(3) . . ?
C36 C33 C34 109.1(3) . . ?
C35 C33 C10 109.7(2) . . ?
C36 C33 C10 109.8(3) . . ?
C34 C33 C10 111.8(3) . . ?
C10 C9 C8 123.5(3) . . ?
C10 C9 H9 115.7(18) . . ?
C8 C9 H9 120.7(18) . . ?
C37 C40 H40A 109.5 . . ?
C37 C40 H40B 109.5 . . ?
H40A C40 H40B 109.5 . . ?
C37 C40 H40C 109.5 . . ?
H40A C40 H40C 109.5 . . ?
H40B C40 H40C 109.5 . . ?
C7 C32 H32A 109.5 . . ?
C7 C32 H32B 109.5 . . ?
H32A C32 H32B 109.5 . . ?
C7 C32 H32C 109.5 . . ?
H32A C32 H32C 109.5 . . ?
H32B C32 H32C 109.5 . . ?
C29 C27 C30 108.8(3) . . ?
C29 C27 C28 110.0(3) . . ?
C30 C27 C28 107.5(3) . . ?
C29 C27 C4 108.4(3) . . ?
C30 C27 C4 111.0(3) . . ?
C28 C27 C4 111.1(3) . . ?
C37 C38 H38A 109.5 . . ?
C37 C38 H38B 109.5 . . ?
H38A C38 H38B 109.5 . . ?
C37 C38 H38C 109.5 . . ?
H38A C38 H38C 109.5 . . ?
H38B C38 H38C 109.5 . . ?
C7 C31 H31A 109.5 . . ?
C7 C31 H31B 109.5 . . ?
H31A C31 H31B 109.5 . . ?
C7 C31 H31C 109.5 . . ?
H31A C31 H31C 109.5 . . ?
H31B C31 H31C 109.5 . . ?
C27 C30 H30A 109.5 . . ?
C27 C30 H30B 109.5 . . ?
H30A C30 H30B 109.5 . . ?
C27 C30 H30C 109.5 . . ?
H30A C30 H30C 109.5 . . ?
H30B C30 H30C 109.5 . . ?
C27 C28 H28A 109.5 . . ?
C27 C28 H28B 109.5 . . ?
H28A C28 H28B 109.5 . . ?
C27 C28 H28C 109.5 . . ?
H28A C28 H28C 109.5 . . ?
H28B C28 H28C 109.5 . . ?
C43 C46 H46A 109.5 . . ?
C43 C46 H46B 109.5 . . ?
H46A C46 H46B 109.5 . . ?
C43 C46 H46C 109.5 . . ?
H46A C46 H46C 109.5 . . ?
H46B C46 H46C 109.5 . . ?
C37 C39 H39A 109.5 . . ?
C37 C39 H39B 109.5 . . ?
H39A C39 H39B 109.5 . . ?
C37 C39 H39C 109.5 . . ?
H39A C39 H39C 109.5 . . ?
H39B C39 H39C 109.5 . . ?
C33 C36 H36A 109.5 . . ?
C33 C36 H36B 109.5 . . ?
H36A C36 H36B 109.5 . . ?
C33 C36 H36C 109.5 . . ?
H36A C36 H36C 109.5 . . ?
H36B C36 H36C 109.5 . . ?
C27 C29 H29A 109.5 . . ?
C27 C29 H29B 109.5 . . ?
H29A C29 H29B 109.5 . . ?
C27 C29 H29C 109.5 . . ?
H29A C29 H29C 109.5 . . ?
H29B C29 H29C 109.5 . . ?
C33 C34 H34A 109.5 . . ?
C33 C34 H34B 109.5 . . ?
H34A C34 H34B 109.5 . . ?
C33 C34 H34C 109.5 . . ?
H34A C34 H34C 109.5 . . ?
H34B C34 H34C 109.5 . . ?
C33 C35 H35A 109.5 . . ?
C33 C35 H35B 109.5 . . ?
H35A C35 H35B 109.5 . . ?
C33 C35 H35C 109.5 . . ?
H35A C35 H35C 109.5 . . ?
H35B C35 H35C 109.5 . . ?
C43 C45 H45A 109.5 . . ?
C43 C45 H45B 109.5 . . ?
H45A C45 H45B 109.5 . . ?
C43 C45 H45C 109.5 . . ?
H45A C45 H45C 109.5 . . ?
H45B C45 H45C 109.5 . . ?
C43 C44 H44A 109.5 . . ?
C43 C44 H44B 109.5 . . ?
H44A C44 H44B 109.5 . . ?
C43 C44 H44C 109.5 . . ?
H44A C44 H44C 109.5 . . ?
H44B C44 H44C 109.5 . . ?

_diffrn_measured_fraction_theta_max 0.988
_diffrn_reflns_theta_full        27.48
_diffrn_measured_fraction_theta_full 0.988
_refine_diff_density_max         0.422
_refine_diff_density_min         -0.317
_refine_diff_density_rms         0.056
_exptl_crystal_recrystallization_method 
'Re-crystallisation from solvent: Dichloromethane/Ethanol'
####################################################################### 
# 
# This file contains crystal structure data downloaded from the 
# Cambridge Structural Database (CSD) hosted by the Cambridge 
# Crystallographic Data Centre (CCDC).
# 
# Full information about CCDC data access policies and citation 
# guidelines are available at http://www.ccdc.cam.ac.uk/access/V1 
# 
# Audit and citation data items may have been added by the CCDC. 
# Please retain this information to preserve the provenance of 
# this file and to allow appropriate attribution of the data. 
# 
#######################################################################

data_PP-2-130-U
_database_code_depnum_ccdc_archive 'CCDC 1049677'
_audit_update_record             
;
2015-02-16 deposited with the CCDC.
2015-04-15 downloaded from the CCDC.
;

#==============================================================================
# CHEMICAL DATA

_chemical_formula_sum            'C86 H108 N4'
_chemical_formula_moiety         'C86 H108 N4'
_chemical_formula_weight         1197.83
_chemical_melting_point          ?

#==============================================================================
# CRYSTAL DATA
_space_group_crystal_system      monoclinic
_space_group_name_H-M_alt        'C 1 2/c 1'
_space_group_name_Hall           '-C 2yc'
_space_group_IT_number           15
loop_
_symmetry_equiv_pos_site_id
_space_group_symop_operation_xyz
1 +X,+Y,+Z
2 -X,+Y,1/2-Z
3 -X,-Y,-Z
4 +X,-Y,1/2+Z
5 1/2+X,1/2+Y,+Z
6 1/2-X,1/2+Y,1/2-Z
7 1/2-X,1/2-Y,-Z
8 1/2+X,1/2-Y,1/2+Z
#------------------------------------------------------------------------------
_cell_length_a                   30.6695(11)
_cell_length_b                   12.1512(5)
_cell_length_c                   23.0584(9)
_cell_angle_alpha                90.0000
_cell_angle_beta                 119.5715(9)
_cell_angle_gamma                90.0000
_cell_volume                     7473.9(5)
_cell_formula_units_Z            4
_cell_measurement_reflns_used    19961
_cell_measurement_theta_min      3.01
_cell_measurement_theta_max      26.73
_cell_measurement_temperature    123
#------------------------------------------------------------------------------
_exptl_crystal_description       block
_exptl_crystal_colour            brown
_exptl_crystal_size_max          0.100
_exptl_crystal_size_mid          0.100
_exptl_crystal_size_min          0.100
_exptl_crystal_density_diffrn    1.064
_exptl_crystal_density_meas      ?
_exptl_crystal_density_method    'not measured'
_exptl_crystal_F_000             2608.00
_exptl_absorpt_coefficient_mu    0.061
_exptl_absorpt_correction_type   multi-scan
_exptl_absorpt_process_details   'ABSCOR (Rigaku, 1995)'
_exptl_absorpt_correction_T_min  0.559
_exptl_absorpt_correction_T_max  0.994

#==============================================================================
# EXPERIMENTAL DATA

_diffrn_ambient_temperature      123
_diffrn_radiation_type           'Mo K\a'
_diffrn_radiation_wavelength     0.71075
_diffrn_measurement_device_type  'Rigaku R-AXIS RAPID'
_diffrn_measurement_method       \w
_diffrn_detector_area_resol_mean 10.000
_diffrn_reflns_number            30488
_diffrn_reflns_av_R_equivalents  0.0384
_diffrn_reflns_theta_max         25.682
_diffrn_reflns_theta_min         3.009
_diffrn_reflns_theta_full        25.242
_diffrn_measured_fraction_theta_max 0.998
_diffrn_measured_fraction_theta_full 0.998
_diffrn_reflns_Laue_measured_fraction_max 0.998
_diffrn_reflns_Laue_measured_fraction_full 0.998
_diffrn_reflns_point_group_measured_fraction_max 0.998
_diffrn_reflns_point_group_measured_fraction_full 0.998
_diffrn_reflns_limit_h_min       -37
_diffrn_reflns_limit_h_max       37
_diffrn_reflns_limit_k_min       -14
_diffrn_reflns_limit_k_max       14
_diffrn_reflns_limit_l_min       -28
_diffrn_reflns_limit_l_max       28
_diffrn_standards_number         0
_diffrn_standards_interval_count .
_diffrn_standards_decay_%        ?

#==============================================================================
# REFINEMENT DATA

_refine_special_details          SQUEEZE
_reflns_number_total             7079
_reflns_number_gt                4424
_reflns_threshold_expression     F^2^>2.0\s(F^2^)
_refine_ls_structure_factor_coef Fsqd
_refine_ls_R_factor_all          0.1039
_refine_ls_R_factor_gt           0.0756
_refine_ls_wR_factor_ref         0.2301
_refine_ls_wR_factor_gt          0.2126
_refine_ls_number_restraints     0
_refine_ls_hydrogen_treatment    constr
_refine_ls_number_reflns         7079
_refine_ls_number_parameters     391
_refine_ls_goodness_of_fit_ref   1.425
_refine_ls_weighting_scheme      calc
_refine_ls_weighting_details     
'w = 1/[\s^2^(Fo^2^)+(0.1000P)^2^+0.0000P] where P=(Fo^2^+2Fc^2^)/3'
_atom_sites_solution_hydrogens   geom
_atom_sites_solution_primary     direct
_atom_sites_solution_secondary   difmap
_refine_ls_shift/su_max          0.001
_refine_diff_density_max         0.60
_refine_diff_density_min         -0.21
_refine_ls_extinction_method     none
_refine_ls_extinction_coef       ?

loop_
_atom_type_symbol
_atom_type_description
_atom_type_scat_dispersion_real
_atom_type_scat_dispersion_imag
_atom_type_scat_source
C C 0.0033 0.0016
;
International Tables for Crystallography
(Vol. C, Tables 4.2.6.8 and 6.1.1.4)
;
N N 0.0061 0.0033
;
International Tables for Crystallography
(Vol. C, Tables 4.2.6.8 and 6.1.1.4)
;
H H 0.0000 0.0000
;
International Tables for Crystallography
(Vol. C, Table 6.1.1.4)
;

#==============================================================================
# ATOMIC COORDINATES AND THERMAL PARAMETERS

loop_
_atom_site_label
_atom_site_type_symbol
_atom_site_fract_x
_atom_site_fract_y
_atom_site_fract_z
_atom_site_U_iso_or_equiv
_atom_site_adp_type
_atom_site_occupancy
_atom_site_site_symmetry_multiplicity
_atom_site_calc_flag
_atom_site_refinement_flags
_atom_site_disorder_assembly
_atom_site_disorder_group
N1 N 0.47428(6) 0.15742(17) 0.22933(9) 0.0507(5) Uani 1 8 d . . .
N2 N 0.51300(7) 0.18528(17) 0.06042(10) 0.0555(5) Uani 1 8 d . . .
C1 C 0.44782(7) 0.2174(2) 0.17028(11) 0.0474(6) Uani 1 8 d . . .
C2 C 0.46396(8) 0.2821(2) 0.13427(11) 0.0503(6) Uani 1 8 d . . .
C3 C 0.42630(8) 0.3250(2) 0.07441(12) 0.0556(6) Uani 1 8 d . . .
C4 C 0.37477(8) 0.3090(2) 0.04917(12) 0.0560(6) Uani 1 8 d . . .
C5 C 0.36034(8) 0.2437(2) 0.08649(11) 0.0542(6) Uani 1 8 d . . .
C6 C 0.39605(7) 0.1976(2) 0.14646(11) 0.0480(6) Uani 1 8 d . . .
C7 C 0.39249(8) 0.1253(2) 0.19402(11) 0.0506(6) Uani 1 8 d . . .
C8 C 0.35254(8) 0.0809(2) 0.19909(11) 0.0525(6) Uani 1 8 d . . .
C9 C 0.36096(8) 0.0155(2) 0.25263(12) 0.0542(6) Uani 1 8 d . . .
C10 C 0.41057(9) -0.0083(2) 0.30054(13) 0.0582(6) Uani 1 8 d . . .
C11 C 0.45124(8) 0.0343(2) 0.29739(12) 0.0560(6) Uani 1 8 d . . .
C12 C 0.44150(7) 0.1009(2) 0.24433(11) 0.0492(6) Uani 1 8 d . . .
C13 C 0.53582(8) 0.2569(2) 0.11362(11) 0.0495(6) Uani 1 8 d . . .
C14 C 0.51747(8) 0.3028(2) 0.15286(11) 0.0495(6) Uani 1 8 d . . .
C15 C 0.54959(8) 0.3722(2) 0.20435(12) 0.0510(6) Uani 1 8 d . . .
C16 C 0.59906(8) 0.3954(2) 0.21871(11) 0.0508(6) Uani 1 8 d . . .
C17 C 0.61593(8) 0.3467(2) 0.17857(12) 0.0530(6) Uani 1 8 d . . .
C18 C 0.58521(8) 0.2776(2) 0.12672(11) 0.0501(6) Uani 1 8 d . . .
C19 C 0.59158(8) 0.2152(2) 0.07790(12) 0.0528(6) Uani 1 8 d . . .
C20 C 0.63130(8) 0.2040(2) 0.06470(12) 0.0549(6) Uani 1 8 d . . .
C21 C 0.62711(9) 0.1373(2) 0.01414(13) 0.0598(7) Uani 1 8 d . . .
C22 C 0.58149(9) 0.0811(3) -0.02477(13) 0.0673(7) Uani 1 8 d . . .
C23 C 0.54064(9) 0.0911(2) -0.01401(13) 0.0646(7) Uani 1 8 d . . .
C24 C 0.54663(8) 0.1588(2) 0.03834(12) 0.0553(6) Uani 1 8 d . . .
C25 C 0.33687(9) 0.3625(3) -0.01710(13) 0.0666(8) Uani 1 8 d . . .
C26 C 0.34940(14) 0.3284(5) -0.07008(16) 0.1333(19) Uani 1 8 d . . .
C27 C 0.28432(11) 0.3253(4) -0.03925(19) 0.1243(16) Uani 1 8 d . . .
C28 C 0.34095(18) 0.4845(4) -0.0095(2) 0.1469(19) Uani 1 8 d . . .
C29 C 0.31598(9) -0.0290(3) 0.25802(13) 0.0662(7) Uani 1 8 d . . .
C30 C 0.28223(12) -0.0976(3) 0.19829(16) 0.0906(10) Uani 1 8 d . . .
C31 C 0.28501(11) 0.0709(3) 0.25924(17) 0.0867(10) Uani 1 8 d . . .
C32 C 0.33190(11) -0.0933(4) 0.32176(16) 0.1019(12) Uani 1 8 d . . .
C33 C 0.63431(9) 0.4740(2) 0.27471(13) 0.0621(7) Uani 1 8 d . . .
C34 C 0.64687(12) 0.5734(3) 0.24526(16) 0.0796(9) Uani 1 8 d . . .
C35 C 0.68317(9) 0.4134(3) 0.32144(13) 0.0724(8) Uani 1 8 d . . .
C36 C 0.61098(11) 0.5147(3) 0.31606(15) 0.0749(8) Uani 1 8 d . . .
C37 C 0.67052(10) 0.1216(3) -0.00107(15) 0.0716(8) Uani 1 8 d . . .
C38 C 0.68395(13) 0.0001(3) 0.0059(2) 0.1085(13) Uani 1 8 d . . .
C39 C 0.71766(10) 0.1830(3) 0.04842(17) 0.0826(9) Uani 1 8 d . . .
C40 C 0.65446(13) 0.1600(4) -0.07103(18) 0.1094(13) Uani 1 8 d . . .
H2 H 0.48214 0.16034 0.04317 0.0666 Uiso 1 8 calc R . .
H3 H 0.43627 0.36847 0.04869 0.0668 Uiso 1 8 calc R . .
H5 H 0.32575 0.23063 0.07078 0.0650 Uiso 1 8 calc R . .
H8 H 0.31912 0.09595 0.1653 0.0631 Uiso 1 8 calc R . .
H10 H 0.41658 -0.05548 0.33659 0.0698 Uiso 1 8 calc R . .
H11 H 0.48464 0.01802 0.33076 0.0672 Uiso 1 8 calc R . .
H15 H 0.53766 0.40564 0.23112 0.0612 Uiso 1 8 calc R . .
H17 H 0.64899 0.36127 0.187 0.0636 Uiso 1 8 calc R . .
H20 H 0.6616 0.24317 0.09114 0.0658 Uiso 1 8 calc R . .
H22 H 0.57842 0.03462 -0.05971 0.0807 Uiso 1 8 calc R . .
H23 H 0.51006 0.0533 -0.0412 0.0775 Uiso 1 8 calc R . .
H26A H 0.38099 0.36289 -0.06117 0.1599 Uiso 1 8 calc R . .
H26B H 0.3225 0.35192 -0.11389 0.1599 Uiso 1 8 calc R . .
H26C H 0.35285 0.24816 -0.06958 0.1599 Uiso 1 8 calc R . .
H27A H 0.26121 0.36098 -0.08161 0.1491 Uiso 1 8 calc R . .
H27B H 0.27524 0.34548 -0.00541 0.1491 Uiso 1 8 calc R . .
H27C H 0.28217 0.2453 -0.04521 0.1491 Uiso 1 8 calc R . .
H28A H 0.3225 0.51919 -0.05347 0.1762 Uiso 1 8 calc R . .
H28B H 0.3763 0.50614 0.01178 0.1762 Uiso 1 8 calc R . .
H28C H 0.32673 0.50841 0.0183 0.1762 Uiso 1 8 calc R . .
H30A H 0.30069 -0.16199 0.1963 0.1087 Uiso 1 8 calc R . .
H30B H 0.27078 -0.05364 0.1577 0.1087 Uiso 1 8 calc R . .
H30C H 0.25319 -0.12191 0.2019 0.1087 Uiso 1 8 calc R . .
H31A H 0.25681 0.04489 0.26426 0.1040 Uiso 1 8 calc R . .
H31B H 0.27223 0.11213 0.21744 0.1040 Uiso 1 8 calc R . .
H31C H 0.30641 0.11897 0.2968 0.1040 Uiso 1 8 calc R . .
H32A H 0.35205 -0.15684 0.32314 0.1222 Uiso 1 8 calc R . .
H32B H 0.30207 -0.11873 0.32306 0.1222 Uiso 1 8 calc R . .
H32C H 0.35186 -0.04574 0.36028 0.1222 Uiso 1 8 calc R . .
H34A H 0.66447 0.5488 0.22183 0.0955 Uiso 1 8 calc R . .
H34B H 0.66836 0.62402 0.28117 0.0955 Uiso 1 8 calc R . .
H34C H 0.61584 0.61111 0.21384 0.0955 Uiso 1 8 calc R . .
H35A H 0.67563 0.34903 0.34057 0.0868 Uiso 1 8 calc R . .
H35B H 0.7056 0.46298 0.35737 0.0868 Uiso 1 8 calc R . .
H35C H 0.69948 0.38944 0.29621 0.0868 Uiso 1 8 calc R . .
H36A H 0.63486 0.56247 0.35195 0.0898 Uiso 1 8 calc R . .
H36B H 0.60278 0.45151 0.33533 0.0898 Uiso 1 8 calc R . .
H36C H 0.58035 0.55613 0.28738 0.0898 Uiso 1 8 calc R . .
H38A H 0.69516 -0.02373 0.05175 0.1302 Uiso 1 8 calc R . .
H38B H 0.71093 -0.0117 -0.00456 0.1302 Uiso 1 8 calc R . .
H38C H 0.65443 -0.0427 -0.02495 0.1302 Uiso 1 8 calc R . .
H39A H 0.728 0.15775 0.09375 0.0991 Uiso 1 8 calc R . .
H39B H 0.71073 0.2622 0.04515 0.0991 Uiso 1 8 calc R . .
H39C H 0.74459 0.16864 0.03818 0.0991 Uiso 1 8 calc R . .
H40A H 0.68184 0.14805 -0.08069 0.1313 Uiso 1 8 calc R . .
H40B H 0.64621 0.2385 -0.075 0.1313 Uiso 1 8 calc R . .
H40C H 0.62491 0.11821 -0.10282 0.1313 Uiso 1 8 calc R . .


loop_
_atom_site_aniso_label
_atom_site_aniso_U_11
_atom_site_aniso_U_22
_atom_site_aniso_U_33
_atom_site_aniso_U_12
_atom_site_aniso_U_13
_atom_site_aniso_U_23
N1 0.0246(8) 0.0782(13) 0.0439(11) 0.0008(9) 0.0129(8) 0.0038(10)
N2 0.0341(9) 0.0843(14) 0.0484(12) -0.0068(10) 0.0206(9) -0.0074(11)
C1 0.0286(10) 0.0718(15) 0.0382(12) 0.0035(10) 0.0137(10) -0.0009(11)
C2 0.0340(11) 0.0739(16) 0.0429(13) 0.0034(11) 0.0187(11) -0.0006(11)
C3 0.0367(12) 0.0838(18) 0.0456(14) 0.0028(12) 0.0196(11) 0.0034(12)
C4 0.0353(11) 0.0887(18) 0.0423(13) 0.0066(12) 0.0179(11) 0.0029(12)
C5 0.0283(10) 0.0865(18) 0.0427(13) 0.0024(11) 0.0137(10) -0.0043(12)
C6 0.0290(10) 0.0743(16) 0.0386(12) 0.0003(10) 0.0151(10) -0.0055(11)
C7 0.0308(11) 0.0744(16) 0.0434(13) -0.0019(11) 0.0157(10) -0.0062(12)
C8 0.0280(10) 0.0806(17) 0.0427(13) -0.0004(11) 0.0126(10) -0.0024(12)
C9 0.0360(12) 0.0779(17) 0.0473(14) -0.0067(11) 0.0195(11) -0.0059(12)
C10 0.0424(13) 0.0759(17) 0.0542(15) -0.0033(12) 0.0223(12) 0.0032(13)
C11 0.0319(11) 0.0798(17) 0.0494(14) 0.0024(11) 0.0147(11) 0.0050(13)
C12 0.0288(10) 0.0710(16) 0.0453(13) -0.0011(10) 0.0164(10) -0.0014(12)
C13 0.0323(11) 0.0708(15) 0.0432(13) 0.0003(11) 0.0170(10) 0.0007(12)
C14 0.0328(11) 0.0710(15) 0.0424(13) 0.0026(11) 0.0168(10) 0.0053(11)
C15 0.0375(11) 0.0698(15) 0.0466(14) 0.0012(11) 0.0213(11) 0.0011(12)
C16 0.0383(11) 0.0669(15) 0.0447(13) -0.0040(11) 0.0185(11) 0.0014(11)
C17 0.0329(11) 0.0742(16) 0.0517(14) -0.0027(11) 0.0207(11) 0.0043(12)
C18 0.0365(11) 0.0669(15) 0.0466(14) 0.0004(11) 0.0204(11) 0.0019(11)
C19 0.0386(12) 0.0738(16) 0.0476(14) 0.0014(11) 0.0226(11) 0.0008(12)
C20 0.0392(12) 0.0724(16) 0.0547(15) -0.0039(11) 0.0245(12) 0.0001(12)
C21 0.0459(13) 0.0828(18) 0.0572(16) -0.0015(13) 0.0303(13) -0.0035(13)
C22 0.0544(15) 0.093(2) 0.0614(17) -0.0073(14) 0.0337(14) -0.0148(15)
C23 0.0471(14) 0.091(2) 0.0564(16) -0.0100(14) 0.0266(13) -0.0130(14)
C24 0.0398(12) 0.0789(17) 0.0495(14) -0.0003(12) 0.0238(11) -0.0014(13)
C25 0.0379(12) 0.110(2) 0.0474(15) 0.0119(14) 0.0173(12) 0.0111(14)
C26 0.072(2) 0.270(6) 0.050(2) 0.038(3) 0.0234(18) 0.031(3)
C27 0.0496(17) 0.203(5) 0.086(3) 0.011(2) 0.0072(17) 0.064(3)
C28 0.122(4) 0.114(3) 0.112(3) 0.025(3) -0.014(3) 0.032(3)
C29 0.0419(13) 0.100(2) 0.0563(16) -0.0115(14) 0.0236(13) -0.0009(15)
C30 0.0680(19) 0.119(3) 0.078(2) -0.0359(19) 0.0305(17) -0.0037(19)
C31 0.0573(16) 0.124(3) 0.090(2) -0.0087(18) 0.0451(17) -0.005(2)
C32 0.0610(18) 0.166(4) 0.081(2) -0.022(2) 0.0368(18) 0.027(2)
C33 0.0483(13) 0.0824(18) 0.0535(15) -0.0134(13) 0.0236(13) -0.0078(13)
C34 0.0753(19) 0.085(2) 0.083(2) -0.0254(17) 0.0422(18) -0.0113(17)
C35 0.0430(13) 0.113(2) 0.0545(16) -0.0137(15) 0.0188(13) -0.0098(16)
C36 0.0627(16) 0.095(2) 0.0652(18) -0.0132(15) 0.0301(15) -0.0191(16)
C37 0.0569(16) 0.100(2) 0.074(2) -0.0053(15) 0.0446(16) -0.0132(16)
C38 0.076(2) 0.114(3) 0.156(4) -0.003(2) 0.073(3) -0.039(3)
C39 0.0614(17) 0.107(2) 0.103(2) -0.0120(16) 0.0581(19) -0.0186(19)
C40 0.086(2) 0.183(4) 0.087(3) -0.009(2) 0.063(2) -0.005(3)

#==============================================================================
_computing_data_collection       'RAPID AUTO (Rigaku, ????)'
_computing_cell_refinement       'RAPID AUTO'
_computing_data_reduction        'RAPID AUTO'
_computing_structure_solution    'Il Milione (Burla, et al., 2007)'
_computing_structure_refinement  'SHELXL2013 (Sheldrick, 2008)'
_computing_publication_material  'CrystalStructure 4.1 (Rigaku, 2014)'
_computing_molecular_graphics    'CrystalStructure 4.1'

#==============================================================================
# MOLECULAR GEOMETRY

_geom_special_details            
;
    ENTER SPECIAL DETAILS OF THE MOLECULAR GEOMETRY
;

loop_
_geom_bond_atom_site_label_1
_geom_bond_atom_site_label_2
_geom_bond_distance
_geom_bond_publ_flag
_geom_bond_site_symmetry_1
_geom_bond_site_symmetry_2
N1 N1 1.383(2) yes . 2_655
N1 C1 1.398(3) yes . .
N1 C12 1.395(3) yes . .
N2 C13 1.380(3) yes . .
N2 C24 1.395(4) yes . .
C1 C2 1.399(4) yes . .
C1 C6 1.421(3) yes . .
C2 C3 1.392(3) yes . .
C2 C14 1.498(3) yes . .
C3 C4 1.402(3) yes . .
C4 C5 1.394(4) yes . .
C4 C25 1.535(3) yes . .
C5 C6 1.390(3) yes . .
C6 C7 1.451(4) yes . .
C7 C8 1.395(4) yes . .
C7 C12 1.404(3) yes . .
C8 C9 1.382(4) yes . .
C9 C10 1.400(3) yes . .
C9 C29 1.543(4) yes . .
C10 C11 1.385(4) yes . .
C11 C12 1.371(4) yes . .
C13 C14 1.396(4) yes . .
C13 C18 1.413(4) yes . .
C14 C15 1.392(3) yes . .
C15 C16 1.412(4) yes . .
C16 C17 1.395(4) yes . .
C16 C33 1.540(3) yes . .
C17 C18 1.382(3) yes . .
C18 C19 1.448(4) yes . .
C19 C20 1.400(4) yes . .
C19 C24 1.401(3) yes . .
C20 C21 1.373(4) yes . .
C21 C22 1.411(3) yes . .
C21 C37 1.547(5) yes . .
C22 C23 1.397(5) yes . .
C23 C24 1.396(4) yes . .
C25 C26 1.509(6) yes . .
C25 C27 1.500(4) yes . .
C25 C28 1.490(6) yes . .
C29 C30 1.502(4) yes . .
C29 C31 1.551(5) yes . .
C29 C32 1.516(5) yes . .
C33 C34 1.525(5) yes . .
C33 C35 1.535(3) yes . .
C33 C36 1.529(5) yes . .
C37 C38 1.521(5) yes . .
C37 C39 1.523(4) yes . .
C37 C40 1.509(5) yes . .

loop_
_geom_angle_atom_site_label_1
_geom_angle_atom_site_label_2
_geom_angle_atom_site_label_3
_geom_angle
_geom_angle_publ_flag
_geom_angle_site_symmetry_1
_geom_angle_site_symmetry_2
_geom_angle_site_symmetry_3
N1 N1 C1 126.0(2) yes 2_655 . .
N1 N1 C12 123.07(18) yes 2_655 . .
C1 N1 C12 110.82(16) yes . . .
C13 N2 C24 109.2(2) yes . . .
N1 C1 C2 131.74(19) yes . . .
N1 C1 C6 106.8(2) yes . . .
C2 C1 C6 121.39(19) yes . . .
C1 C2 C3 115.8(2) yes . . .
C1 C2 C14 125.62(18) yes . . .
C3 C2 C14 118.5(2) yes . . .
C2 C3 C4 125.0(3) yes . . .
C3 C4 C5 117.3(2) yes . . .
C3 C4 C25 119.9(3) yes . . .
C5 C4 C25 122.7(2) yes . . .
C4 C5 C6 120.6(2) yes . . .
C1 C6 C5 119.8(2) yes . . .
C1 C6 C7 107.28(18) yes . . .
C5 C6 C7 132.9(2) yes . . .
C6 C7 C8 133.94(18) yes . . .
C6 C7 C12 107.6(2) yes . . .
C8 C7 C12 118.4(2) yes . . .
C7 C8 C9 120.83(19) yes . . .
C8 C9 C10 118.4(3) yes . . .
C8 C9 C29 119.57(19) yes . . .
C10 C9 C29 122.1(3) yes . . .
C9 C10 C11 122.5(3) yes . . .
C10 C11 C12 117.53(19) yes . . .
N1 C12 C7 107.5(2) yes . . .
N1 C12 C11 130.21(17) yes . . .
C7 C12 C11 122.3(2) yes . . .
N2 C13 C14 129.7(2) yes . . .
N2 C13 C18 108.8(2) yes . . .
C14 C13 C18 121.5(2) yes . . .
C2 C14 C13 118.86(19) yes . . .
C2 C14 C15 124.0(3) yes . . .
C13 C14 C15 116.9(2) yes . . .
C14 C15 C16 123.2(3) yes . . .
C15 C16 C17 117.8(2) yes . . .
C15 C16 C33 123.3(3) yes . . .
C17 C16 C33 118.9(2) yes . . .
C16 C17 C18 120.9(2) yes . . .
C13 C18 C17 119.6(3) yes . . .
C13 C18 C19 106.39(19) yes . . .
C17 C18 C19 134.0(3) yes . . .
C18 C19 C20 133.3(2) yes . . .
C18 C19 C24 107.2(2) yes . . .
C20 C19 C24 119.5(3) yes . . .
C19 C20 C21 121.0(2) yes . . .
C20 C21 C22 118.3(3) yes . . .
C20 C21 C37 122.3(2) yes . . .
C22 C21 C37 119.4(3) yes . . .
C21 C22 C23 122.7(3) yes . . .
C22 C23 C24 117.2(2) yes . . .
N2 C24 C19 108.5(2) yes . . .
N2 C24 C23 130.3(2) yes . . .
C19 C24 C23 121.3(3) yes . . .
C4 C25 C26 108.6(3) yes . . .
C4 C25 C27 111.7(3) yes . . .
C4 C25 C28 109.0(2) yes . . .
C26 C25 C27 107.6(3) yes . . .
C26 C25 C28 109.2(4) yes . . .
C27 C25 C28 110.7(3) yes . . .
C9 C29 C30 111.1(3) yes . . .
C9 C29 C31 107.9(3) yes . . .
C9 C29 C32 112.7(2) yes . . .
C30 C29 C31 107.5(2) yes . . .
C30 C29 C32 110.5(3) yes . . .
C31 C29 C32 107.0(3) yes . . .
C16 C33 C34 110.2(2) yes . . .
C16 C33 C35 109.2(2) yes . . .
C16 C33 C36 111.9(2) yes . . .
C34 C33 C35 108.6(2) yes . . .
C34 C33 C36 108.7(3) yes . . .
C35 C33 C36 108.2(2) yes . . .
C21 C37 C38 108.3(3) yes . . .
C21 C37 C39 112.0(3) yes . . .
C21 C37 C40 109.9(2) yes . . .
C38 C37 C39 106.8(2) yes . . .
C38 C37 C40 110.0(3) yes . . .
C39 C37 C40 109.8(3) yes . . .


#==============================================================================

#==============================================================================
# Additional structures and associated data_? identifiers
# should be added at this point if there is more than one 
# structure analysis in the CIF.


_shelxl_res_file                 
;
TITL PP-2-130-U
CELL  0.71075 30.66953 12.15125 23.05844 90.00000 119.57150 90.00000
ZERR  4 0.00107 0.00046 0.00094 0.00000 0.00090 0.00000
LATT 7
SYMM    -X,    +Y, .50-Z
SFAC C N H
UNIT 344 16 440
L.S. 5
FMAP 2
PLAN -10
WPDB -2
HTAB
BOND $H
CONF
LIST 4
TEMP -150.0
ACTA
SIZE 0.100 0.100 0.100
ABIN
WGHT    0.100000
FVAR       0.31207
N1    2    0.474276    0.157423    0.229329    11.00000    0.02462    0.07820 =
         0.04394    0.00379    0.01286    0.00081
N2    2    0.513003    0.185282    0.060419    11.00000    0.03412    0.08428 =
         0.04839   -0.00737    0.02063   -0.00683
AFIX  43
H2    3    0.482140    0.160338    0.043165    11.00000   -1.20000
AFIX   0
C1    1    0.447815    0.217425    0.170281    11.00000    0.02860    0.07183 =
         0.03820   -0.00088    0.01370    0.00350
C2    1    0.463956    0.282140    0.134267    11.00000    0.03399    0.07388 =
         0.04287   -0.00065    0.01873    0.00341
C3    1    0.426299    0.325043    0.074407    11.00000    0.03669    0.08378 =
         0.04557    0.00345    0.01963    0.00284
AFIX  43
H3    3    0.436266    0.368474    0.048690    11.00000   -1.20000
AFIX   0
C4    1    0.374770    0.309039    0.049170    11.00000    0.03528    0.08867 =
         0.04234    0.00286    0.01785    0.00656
C5    1    0.360335    0.243728    0.086489    11.00000    0.02832    0.08646 =
         0.04271   -0.00430    0.01369    0.00244
AFIX  43
H5    3    0.325748    0.230630    0.070779    11.00000   -1.20000
AFIX   0
C6    1    0.396046    0.197575    0.146463    11.00000    0.02904    0.07429 =
         0.03859   -0.00547    0.01514    0.00025
C7    1    0.392491    0.125249    0.194017    11.00000    0.03075    0.07440 =
         0.04342   -0.00618    0.01572   -0.00194
C8    1    0.352537    0.080925    0.199087    11.00000    0.02798    0.08065 =
         0.04265   -0.00236    0.01256   -0.00039
AFIX  43
H8    3    0.319122    0.095952    0.165302    11.00000   -1.20000
AFIX   0
C9    1    0.360962    0.015445    0.252633    11.00000    0.03599    0.07791 =
         0.04732   -0.00589    0.01952   -0.00668
C10   1    0.410571   -0.008312    0.300539    11.00000    0.04242    0.07591 =
         0.05419    0.00321    0.02234   -0.00326
AFIX  43
H10   3    0.416576   -0.055484    0.336593    11.00000   -1.20000
AFIX   0
C11   1    0.451241    0.034316    0.297394    11.00000    0.03186    0.07976 =
         0.04940    0.00503    0.01468    0.00238
AFIX  43
H11   3    0.484640    0.018018    0.330755    11.00000   -1.20000
AFIX   0
C12   1    0.441498    0.100918    0.244331    11.00000    0.02877    0.07097 =
         0.04531   -0.00141    0.01641   -0.00114
C13   1    0.535820    0.256854    0.113620    11.00000    0.03230    0.07078 =
         0.04318    0.00066    0.01702    0.00027
C14   1    0.517471    0.302757    0.152862    11.00000    0.03281    0.07097 =
         0.04240    0.00530    0.01679    0.00263
C15   1    0.549589    0.372215    0.204354    11.00000    0.03746    0.06976 =
         0.04655    0.00110    0.02133    0.00121
AFIX  43
H15   3    0.537662    0.405638    0.231120    11.00000   -1.20000
AFIX   0
C16   1    0.599063    0.395380    0.218711    11.00000    0.03828    0.06694 =
         0.04475    0.00140    0.01852   -0.00402
C17   1    0.615934    0.346703    0.178574    11.00000    0.03286    0.07418 =
         0.05173    0.00426    0.02068   -0.00265
AFIX  43
H17   3    0.648990    0.361269    0.186999    11.00000   -1.20000
AFIX   0
C18   1    0.585215    0.277571    0.126717    11.00000    0.03649    0.06686 =
         0.04662    0.00186    0.02036    0.00045
C19   1    0.591577    0.215205    0.077896    11.00000    0.03855    0.07384 =
         0.04763    0.00078    0.02255    0.00136
C20   1    0.631298    0.204019    0.064703    11.00000    0.03921    0.07239 =
         0.05470    0.00012    0.02450   -0.00385
AFIX  43
H20   3    0.661600    0.243174    0.091138    11.00000   -1.20000
AFIX   0
C21   1    0.627108    0.137317    0.014138    11.00000    0.04586    0.08277 =
         0.05716   -0.00354    0.03034   -0.00155
C22   1    0.581494    0.081122   -0.024766    11.00000    0.05436    0.09280 =
         0.06139   -0.01483    0.03371   -0.00734
AFIX  43
H22   3    0.578421    0.034619   -0.059711    11.00000   -1.20000
AFIX   0
C23   1    0.540636    0.091048   -0.014015    11.00000    0.04714    0.09150 =
         0.05641   -0.01303    0.02662   -0.01001
AFIX  43
H23   3    0.510060    0.053298   -0.041197    11.00000   -1.20000
AFIX   0
C24   1    0.546625    0.158753    0.038338    11.00000    0.03978    0.07888 =
         0.04952   -0.00142    0.02378   -0.00033
C25   1    0.336872    0.362536   -0.017102    11.00000    0.03790    0.10961 =
         0.04740    0.01112    0.01732    0.01190
C26   1    0.349403    0.328387   -0.070077    11.00000    0.07191    0.26963 =
         0.04966    0.03061    0.02341    0.03833
AFIX 137
H26A  3    0.380994    0.362894   -0.061173    11.00000   -1.20000
H26B  3    0.322505    0.351918   -0.113892    11.00000   -1.20000
H26C  3    0.352850    0.248163   -0.069581    11.00000   -1.20000
AFIX   0
C27   1    0.284318    0.325351   -0.039251    11.00000    0.04956    0.20349 =
         0.08563    0.06381    0.00721    0.01098
AFIX 137
H27A  3    0.261209    0.360984   -0.081606    11.00000   -1.20000
H27B  3    0.275245    0.345475   -0.005412    11.00000   -1.20000
H27C  3    0.282169    0.245302   -0.045206    11.00000   -1.20000
AFIX   0
C28   1    0.340951    0.484511   -0.009468    11.00000    0.12186    0.11354 =
         0.11189    0.03173   -0.01382    0.02461
AFIX 137
H28A  3    0.322504    0.519185   -0.053468    11.00000   -1.20000
H28B  3    0.376304    0.506136    0.011781    11.00000   -1.20000
H28C  3    0.326726    0.508410    0.018301    11.00000   -1.20000
AFIX   0
C29   1    0.315979   -0.029014    0.258018    11.00000    0.04187    0.09972 =
         0.05628   -0.00089    0.02356   -0.01146
C30   1    0.282228   -0.097595    0.198291    11.00000    0.06804    0.11866 =
         0.07784   -0.00375    0.03049   -0.03586
AFIX 137
H30A  3    0.300685   -0.161987    0.196300    11.00000   -1.20000
H30B  3    0.270783   -0.053636    0.157697    11.00000   -1.20000
H30C  3    0.253194   -0.121912    0.201903    11.00000   -1.20000
AFIX   0
C31   1    0.285009    0.070943    0.259240    11.00000    0.05730    0.12411 =
         0.09005   -0.00521    0.04512   -0.00867
AFIX 137
H31A  3    0.256810    0.044892    0.264260    11.00000   -1.20000
H31B  3    0.272231    0.112132    0.217436    11.00000   -1.20000
H31C  3    0.306413    0.118974    0.296796    11.00000   -1.20000
AFIX   0
C32   1    0.331896   -0.093264    0.321762    11.00000    0.06103    0.16647 =
         0.08050    0.02730    0.03678   -0.02160
AFIX 137
H32A  3    0.352046   -0.156839    0.323135    11.00000   -1.20000
H32B  3    0.302071   -0.118730    0.323062    11.00000   -1.20000
H32C  3    0.351855   -0.045740    0.360280    11.00000   -1.20000
AFIX   0
C33   1    0.634313    0.473985    0.274713    11.00000    0.04826    0.08243 =
         0.05351   -0.00782    0.02359   -0.01340
C34   1    0.646867    0.573359    0.245256    11.00000    0.07531    0.08467 =
         0.08302   -0.01129    0.04223   -0.02535
AFIX 137
H34A  3    0.664474    0.548803    0.221829    11.00000   -1.20000
H34B  3    0.668355    0.624020    0.281170    11.00000   -1.20000
H34C  3    0.615837    0.611110    0.213841    11.00000   -1.20000
AFIX   0
C35   1    0.683171    0.413383    0.321439    11.00000    0.04304    0.11261 =
         0.05451   -0.00984    0.01877   -0.01373
AFIX 137
H35A  3    0.675627    0.349028    0.340572    11.00000   -1.20000
H35B  3    0.705604    0.462981    0.357371    11.00000   -1.20000
H35C  3    0.699482    0.389438    0.296215    11.00000   -1.20000
AFIX   0
C36   1    0.610979    0.514680    0.316058    11.00000    0.06271    0.09487 =
         0.06516   -0.01907    0.03012   -0.01324
AFIX 137
H36A  3    0.634864    0.562473    0.351949    11.00000   -1.20000
H36B  3    0.602776    0.451512    0.335334    11.00000   -1.20000
H36C  3    0.580347    0.556132    0.287384    11.00000   -1.20000
AFIX   0
C37   1    0.670517    0.121649   -0.001068    11.00000    0.05690    0.10032 =
         0.07382   -0.01315    0.04459   -0.00534
C38   1    0.683952    0.000072    0.005912    11.00000    0.07588    0.11371 =
         0.15620   -0.03869    0.07279   -0.00346
AFIX 137
H38A  3    0.695159   -0.023730    0.051751    11.00000   -1.20000
H38B  3    0.710925   -0.011703   -0.004564    11.00000   -1.20000
H38C  3    0.654429   -0.042698   -0.024953    11.00000   -1.20000
AFIX   0
C39   1    0.717663    0.183032    0.048418    11.00000    0.06138    0.10663 =
         0.10276   -0.01862    0.05813   -0.01200
AFIX 137
H39A  3    0.728001    0.157750    0.093750    11.00000   -1.20000
H39B  3    0.710731    0.262195    0.045155    11.00000   -1.20000
H39C  3    0.744586    0.168638    0.038185    11.00000   -1.20000
AFIX   0
C40   1    0.654463    0.159963   -0.071027    11.00000    0.08571    0.18318 =
         0.08658   -0.00463    0.06335   -0.00942
AFIX 137
H40A  3    0.681843    0.148052   -0.080690    11.00000   -1.20000
H40B  3    0.646210    0.238504   -0.075001    11.00000   -1.20000
H40C  3    0.624912    0.118213   -0.102820    11.00000   -1.20000
AFIX   0
HKLF 4
 
REM  PP-2-130-U
REM R1 =  0.0756 for    4424 Fo > 4sig(Fo)  and  0.1039 for all    7079 data
REM    391 parameters refined using      0 restraints
 
END  
     
WGHT      0.1627      0.0000 

REM No hydrogen bonds found for HTAB generation

REM Highest difference peak  0.603,  deepest hole -0.214,  1-sigma level  0.068
Q1    1   0.2993  0.4393 -0.0074  11.00000  0.05    0.60
Q2    1   0.3011  0.2731 -0.0689  11.00000  0.05    0.45
Q3    1   0.3254 -0.1694  0.2590  11.00000  0.05    0.45
Q4    1   0.3563  0.4389 -0.0577  11.00000  0.05    0.42
Q5    1   0.3181  0.0107  0.3184  11.00000  0.05    0.39
Q6    1   0.2653 -0.0045  0.1995  11.00000  0.05    0.37
Q7    1   0.4963  0.0799 -0.0625  11.00000  0.05    0.32
Q8    1   0.5000  0.1640  0.2500  10.50000  0.05    0.31
Q9    1   0.0116  0.0842  0.5048  11.00000  0.05    0.24
Q10   1   0.0111  0.1185  0.4677  11.00000  0.05    0.24
;

_shelxl_hkl_file                 
;
   0   0   3    1.02    1.61
   0   0  -3    1.84    2.40
   0   0   418174.96  501.86
   0   0  -417814.73  488.69
   0   0   5   -1.04    2.99
   0   0  -5   -1.03    2.67
   0   0   6   43.23    3.85
   0   0  -6   41.15    3.38
   0   0   7   -0.62    1.71
   0   0  -7    0.34    1.47
   0   0   8 1748.98   40.90
   0   0  -8 1576.41   38.62
   0   0   9   -1.04    2.81
   0   0  -9    1.18    2.22
   0   0  10   34.25    4.89
   0   0 -10   29.49    4.01
   0   0  11   -0.13    4.52
   0   0 -11    0.49    2.20
   0   0  12  161.68    8.47
   0   0 -12  157.35    6.94
   0   0  13    3.19    3.54
   0   0 -13    0.45    2.57
   0   0  14   60.74    6.85
   0   0 -14   60.26    5.18
   0   0  15   -0.64    4.11
   0   0 -15   -1.24    2.96
   0   0  16  474.95   25.03
   0   0 -16  483.01   16.22
   0   0  17   -0.42    4.64
   0   0 -17   -1.29    6.08
   0   0  18   93.08    9.97
   0   0 -18   94.15    7.69
   0   0  19    0.97    4.57
   0   0 -19   -0.13    3.38
   0   0  20    0.15    6.08
   0   0 -20    4.19    4.54
   0   0  21    3.21   10.53
   0   0 -21    6.09    4.57
   0   0 -21   -0.31    5.09
   0   0  22   -0.20    8.15
   0   0 -22   20.19    9.73
   0   0 -22   18.32    5.73
   0   0  23    0.21    6.65
   0   0 -23   -5.11    4.47
   0   0 -23    1.35    5.11
   0   0  24   -0.38    5.05
   0   0 -24   -0.57    5.45
   0   0 -24    0.61    3.97
   0   2   0  542.04   11.15
   0  -2   0  536.21   10.77
   0   2   1  373.90   12.39
   0   2  -1  362.20    7.83
   0  -2   1  351.91    7.53
   0  -2  -1  383.29    9.38
   0   2  -2 7945.12  187.27
   0   2   2 8095.12  195.95
   0   2   2 7492.70  184.10
   0  -2   2 7863.69  186.17
   0  -2  -2 7959.61  201.88
   0   2   3  491.01   11.06
   0   2  -3  506.72   12.07
   0  -2   3  498.27   12.32
   0  -2  -3  456.25   10.79
   0   2   422111.06  622.70
   0   2  -422261.80  628.19
   0  -2  -422622.12  644.62
   0  -2  -421791.74  626.76
   0  -2   421970.68  624.73
   0   2  -5 5627.19  129.64
   0   2   5 5349.24  126.94
   0  -2  -5 5390.36  133.36
   0  -2   5 5434.90  127.59
   0  -2  -5 5495.39  128.72
   0   2  -6 1664.28   37.17
   0  -2   6 1665.36   36.74
   0  -2  -6 1626.33   39.96
   0  -2  -6 1760.63   38.29
   0   2  -7  264.68    7.18
   0   2   7  260.16    8.42
   0  -2  -7  250.65    7.88
   0  -2   7  258.26    7.93
   0  -2  -7  267.24   11.39
   0   2   8  978.48   25.10
   0   2  -8 1038.67   23.55
   0  -2   8 1025.03   29.96
   0  -2  -8  983.60   24.44
   0  -2  -8 1013.20   22.60
   0   2   9  626.64   21.85
   0   2  -9  622.70   15.55
   0  -2  -9  589.15   16.73
   0  -2  -9  614.16   16.70
   0  -2   9  617.52   17.22
   0   2 -10  981.38   23.39
   0   2  10  992.66   26.33
   0  -2 -10 1018.75   24.26
   0  -2  10 1004.14   30.81
   0  -2 -10  995.17   25.34
   0   2  11   79.66    6.06
   0   2 -11   82.30    4.64
   0  -2  11   77.09    5.80
   0  -2 -11   79.73    5.22
   0  -2 -11   80.12    4.23
   0   2  12   41.74    5.14
   0   2 -12   34.45    3.77
   0  -2 -12   38.30    3.44
   0  -2 -12   39.71    4.41
   0  -2  12   37.91    4.99
   0   2  13   13.59    4.51
   0   2 -13   16.34    3.42
   0  -2 -13   12.77    6.34
   0  -2 -13   14.02    2.92
   0  -2  13   15.32    4.63
   0   2  14  178.51    9.65
   0   2 -14  181.49    7.83
   0  -2  14  178.70    9.71
   0  -2 -14  177.76    8.18
   0  -2 -14  175.17    7.30
   0   2  15   14.12    9.34
   0   2 -15   17.81    4.16
   0  -2  15   14.65    9.09
   0  -2 -15   13.65    4.32
   0  -2 -15   13.02    3.41
   0   2  16   26.82   11.57
   0   2 -16   28.75    5.36
   0  -2 -16   28.30    4.36
   0  -2 -16   47.52    8.63
   0  -2  16   29.94    7.20
   0   2  17   17.35    6.38
   0   2 -17   12.68    5.26
   0  -2  17   19.43    6.64
   0  -2 -17   13.28    4.97
   0  -2 -17   21.29    4.06
   0   2  18   46.78    7.89
   0   2 -18   47.55    6.36
   0  -2 -18   36.62    8.00
   0  -2 -18   37.97    6.28
   0  -2  18   38.15    8.46
   0   2  19   33.97    7.87
   0   2 -19   37.25    6.51
   0  -2  19   36.43    8.31
   0  -2 -19   23.91    4.43
   0  -2 -19   26.96    9.61
   0   2  20   81.65    9.84
   0  -2  20   76.61   10.58
   0  -2 -20   74.36    7.83
   0  -2 -20   68.79    6.05
   0   2  21   46.15    8.93
   0   2 -21   47.65    7.43
   0  -2  21   43.07    9.57
   0  -2 -21   32.15    5.14
   0  -2 -21   46.14    7.27
   0   2  22    0.21    6.98
   0   2 -22   11.94    5.61
   0  -2  22   -0.27   12.07
   0  -2 -22    2.86    3.53
   0  -2 -22   11.35    5.50
   0   2 -23   -0.83    4.63
   0  -2 -23    3.76    4.26
   0  -2 -23   -1.12    4.64
   0  -2  23   -0.71    6.12
   0   2 -24    2.69    5.57
   0  -2  24   -0.02    7.22
   0  -2 -24    1.89    3.18
   0  -2 -24    1.70    5.13
   0   4   0  182.08    5.39
   0  -4   0  178.18    6.61
   0   4   1    6.28    1.96
   0   4  -1    6.46    1.77
   0  -4   1    6.82    1.40
   0  -4  -1    6.34    1.81
   0   4   2    8.40    3.94
   0   4  -2    6.08    1.64
   0  -4   2    5.70    2.45
   0  -4   2    6.80    2.51
   0  -4  -2    6.91    2.00
   0   4   3 1520.13   34.43
   0   4  -3 1504.05   31.26
   0   4   3 1535.09   34.70
   0  -4  -3 1502.09   33.74
   0  -4   3 1490.69   31.29
   0   4   4 1979.75   42.23
   0   4  -4 2002.68   42.62
   0  -4   4 1930.77   44.14
   0  -4  -4 1899.68   43.75
   0   4   5  243.94    6.32
   0   4  -5  249.48    6.78
   0  -4   5  246.11    6.99
   0  -4  -5  235.71    8.40
   0   4   6  218.91    6.00
   0   4  -6  219.73    6.70
   0  -4   6  220.36    7.17
   0  -4  -6  213.37    8.66
   0  -4  -6  208.08    8.18
   0   4   7  747.84   19.17
   0   4  -7  772.50   21.20
   0  -4   7  764.14   22.74
   0  -4  -7  743.08   16.76
   0  -4  -7  755.53   23.69
   0   4   8  306.64    8.55
   0   4  -8  315.55    9.43
   0  -4   8  300.35    9.99
   0  -4  -8  305.88    7.87
   0  -4  -8  317.64   14.76
   0   4  -9    3.02    2.18
   0   4   9    3.99    2.01
   0  -4  -9    1.63    2.78
   0  -4   9   -0.70    2.98
   0  -4  -9    2.23    2.66
   0   4 -10  169.28    6.24
   0  -4 -10  164.64    5.23
   0  -4 -10  169.96    7.43
   0  -4  10  169.72   10.68
   0   4 -11    2.47    2.46
   0  -4  11    4.03    3.08
   0  -4 -11    6.01    2.97
   0  -4 -11    3.60    1.64
   0   4 -12   15.20    3.23
   0  -4  12   18.25    4.21
   0  -4 -12   14.55    3.88
   0  -4 -12   13.95    2.20
   0   4 -13    3.62    3.11
   0  -4  13    7.27    4.07
   0  -4 -13    5.47    3.63
   0  -4 -13    6.08    3.37
   0   4 -14    1.76    2.88
   0  -4  14    3.84    6.81
   0  -4 -14    1.93    3.37
   0  -4 -14    0.38    1.86
   0   4 -15   63.79    5.86
   0  -4 -15   57.46    4.10
   0  -4 -15   61.74    6.29
   0  -4  15   63.50    7.69
   0   4 -16    3.10    4.02
   0  -4  16    3.58    5.30
   0  -4 -16    4.62    4.18
   0  -4 -16    5.80    2.48
   0   4 -17   51.73    6.34
   0  -4  17   40.71    8.11
   0  -4 -17   39.14    3.92
   0  -4 -17   44.11    9.57
   0   4 -18    4.51    3.41
   0  -4  18   -1.19    4.59
   0  -4 -18    0.66    3.31
   0  -4 -18   -2.16    1.99
   0   4 -19  100.89    8.25
   0  -4  19   76.88   15.62
   0  -4 -19   83.42    7.69
   0  -4 -19   67.07    5.14
   0   4 -20   -0.13    4.37
   0  -4 -20    0.89    4.00
   0  -4 -20    2.64    2.32
   0  -4  20    1.44    5.96
   0   4 -21    0.36    5.57
   0  -4  21   11.39    7.15
   0  -4 -21    2.85    2.91
   0  -4 -21   19.07    5.20
   0   4 -22   -0.54    4.51
   0  -4  22   -4.20    9.60
   0  -4 -22    1.09    2.18
   0  -4 -22    0.15    4.16
   0   4 -23    0.08    6.06
   0  -4  23   14.12    7.65
   0  -4 -23    0.87    2.77
   0  -4 -23    8.88    5.31
   0   6   0  291.83    9.08
   0  -6   0  311.27   11.26
   0   6   1   70.92    7.37
   0   6  -1   68.56    4.38
   0  -6   1   76.75    3.72
   0  -6  -1   78.21    4.04
   0   6   2  496.95   14.05
   0   6  -2  474.96   12.32
   0  -6   2  476.48   11.84
   0  -6  -2  481.13   15.51
   0   6   3    1.47    4.80
   0   6  -3    2.91    2.05
   0  -6   3    1.97    3.05
   0  -6  -3    0.32    2.34
   0   6  -4  174.03    6.04
   0   6   4  179.94    6.12
   0   6   4  178.60    7.47
   0  -6   4  178.40    7.97
   0  -6  -4  174.73    6.85
   0   6   5   17.83    4.00
   0   6  -5   18.65    2.70
   0  -6   5   19.61    4.10
   0  -6  -5   17.09    3.35
   0   6   6    4.15    1.85
   0   6  -6    3.51    2.09
   0  -6   6    0.55    3.38
   0  -6  -6    2.10    2.81
   0   6   7  296.99    9.88
   0   6  -7  283.99    8.38
   0  -6   7  269.09    8.66
   0  -6  -7  293.60   10.42
   0   6   8  128.37    4.62
   0   6  -8  126.77    5.42
   0  -6   8  120.19    5.76
   0  -6  -8  135.09    6.90
   0   6   9  457.07   11.62
   0   6  -9  457.32   12.80
   0  -6  -9  441.02   17.44
   0  -6  -9  454.87   14.79
   0  -6   9  441.90   13.67
   0   6  10  108.31    6.86
   0   6 -10  103.73    5.43
   0  -6  10   92.55    5.98
   0  -6 -10   99.13    7.00
   0  -6 -10   98.67    6.55
   0  -6 -10  100.16    4.47
   0   6  11   39.06    3.77
   0   6 -11   44.86    6.99
   0  -6  11   39.21    5.10
   0  -6 -11   43.11    3.21
   0  -6 -11   40.37    5.19
   0  -6 -11   46.89    5.87
   0   6 -12    1.46    2.88
   0  -6 -12    0.65    3.72
   0  -6 -12    3.15    2.04
   0  -6  12    5.18    5.98
   0  -6 -12    5.21    4.35
   0   6 -13    1.96    3.24
   0  -6 -13    2.28    3.93
   0  -6 -13   -1.32    4.47
   0  -6  13    3.91    4.04
   0  -6 -13    4.20    2.19
   0   6 -14   23.88    4.56
   0  -6 -14   19.51    2.86
   0  -6 -14    2.21    5.96
   0  -6  14   19.64    8.96
   0  -6 -14   24.34    5.02
   0   6 -15   -0.83    3.00
   0  -6  15    3.76    3.87
   0  -6 -15    0.31    1.73
   0  -6 -15   -1.70    5.72
   0   6 -16    0.70    2.78
   0  -6  16   -2.10    3.64
   0  -6 -16    1.40    3.00
   0  -6 -16    0.00    1.59
   0   6 -17    0.12    6.36
   0  -6  17    6.06    5.07
   0  -6 -17    1.15    3.35
   0  -6 -17    2.25    6.63
   0   6 -18    0.17    7.16
   0  -6  18    4.81    5.60
   0  -6 -18    7.66    4.15
   0  -6 -18    1.18    3.66
   0   6 -19   -0.05    5.36
   0  -6  19    1.96    7.25
   0  -6 -19    0.15    1.57
   0  -6 -19   -1.17    2.93
   0   6 -20    0.06    7.22
   0  -6  20    8.16    5.71
   0  -6 -20    0.42    2.00
   0  -6 -20    1.11    3.78
   0   6 -21   -0.15    6.78
   0  -6 -21    0.02    1.74
   0  -6 -21   -0.27    3.58
   0  -6  21    3.29    5.09
   0   6 -22    0.21    6.67
   0  -6 -22    0.85    5.54
   0  -6 -22    0.08    1.60
   0  -6  22   -0.92    5.38
   0   8   0   28.28    3.63
   0  -8   0   25.41    2.84
   0   8   1    4.13    2.66
   0   8  -1    4.55    2.53
   0  -8   1    3.04    1.94
   0  -8  -1    2.46    2.09
   0   8   2   62.16    4.93
   0   8  -2   59.34    7.02
   0  -8   2   57.86    3.58
   0  -8  -2   60.44    3.97
   0   8   3    8.76    3.22
   0   8  -3    7.78    4.74
   0  -8   3    4.42    3.56
   0  -8  -3    6.58    2.59
   0   8  -4   93.17    5.20
   0   8   4  107.04    9.08
   0   8   4  100.32    7.50
   0  -8   4   91.37    4.50
   0  -8  -4  100.03    5.33
   0   8   5   -0.83    3.47
   0   8   5    6.53    2.32
   0   8  -5    5.15    2.55
   0  -8   5    4.87    2.17
   0  -8  -5    4.69    2.88
   0   8   6   62.92    4.10
   0   8  -6   58.10    4.42
   0  -8   6   57.25    4.01
   0  -8  -6   67.44    5.04
   0   8  -7   30.91    6.42
   0   8   7   37.27    3.39
   0  -8  -7   34.84    7.36
   0  -8   7   34.58    3.80
   0   8   8   76.94    4.41
   0   8  -8   75.46    5.39
   0  -8   8   66.89    5.10
   0  -8  -8   76.36    6.31
   0   8   9  151.49    8.68
   0   8  -9  141.29    7.50
   0  -8   9  136.31    8.02
   0  -8  -9  142.04    8.84
   0   8  10  687.14   19.16
   0   8 -10  696.07   21.87
   0  -8  10  671.78   27.11
   0  -8 -10  699.46   23.34
   0  -8 -10  685.34   28.15
   0   8  11  326.94   10.85
   0   8 -11  358.41   17.98
   0  -8  11  310.77   13.95
   0  -8 -11  338.07   14.63
   0  -8 -11  360.10   15.25
   0   8  12    3.20    2.58
   0   8 -12    2.86    3.51
   0  -8  12    0.96    4.03
   0  -8 -12    5.83    4.02
   0  -8 -12    8.21    7.30
   0   8 -13    3.76    3.79
   0   8  13    4.09    2.85
   0  -8 -13    6.65    4.82
   0  -8  13    5.63    4.33
   0  -8 -13    6.02    4.29
   0   8 -14    3.05    3.61
   0  -8 -14    3.52    4.59
   0  -8 -14    3.75    4.04
   0  -8  14    0.77    4.37
   0   8 -15    0.01    5.09
   0  -8 -15   -0.17    6.37
   0  -8 -15    4.02    5.41
   0  -8  15   -2.66    3.71
   0   8 -16    0.04    4.01
   0  -8  16    6.69    8.58
   0  -8 -16    5.37    5.08
   0  -8 -16    5.93    4.24
   0   8 -17   -0.34    2.98
   0  -8 -17    3.32    4.78
   0  -8 -17    3.51    3.66
   0  -8  17   -5.43    3.75
   0   8 -18    0.12    3.83
   0  -8  18    0.05    7.84
   0  -8 -18   -0.20    3.67
   0  -8 -18    3.08    4.59
   0   8 -19   -0.06    3.93
   0  -8  19   -1.18    4.54
   0  -8 -19    1.99    4.25
   0  -8 -19   -0.49    5.34
   0   8 -20   -0.51    4.97
   0  -8 -20    0.55    4.07
   0  -8 -20   -6.10    5.40
   0  -8  20   -2.38    5.92
   0  10   0  153.19    8.50
   0 -10   0  146.70    6.85
   0  10   1   23.37    5.14
   0  10  -1   24.67    4.81
   0 -10   1   20.69    3.48
   0 -10  -1   65.41    7.17
   0  10   2   10.61    4.16
   0  10  -2    9.97    3.91
   0 -10   2    8.92    2.71
   0 -10  -2    9.63    5.33
   0  10   3   17.64    7.90
   0  10   3   17.16    4.04
   0  10  -3   22.74    4.28
   0 -10   3   14.03    3.08
   0 -10  -3   16.22    3.42
   0  10   4    7.00    6.77
   0  10   4    5.36    5.30
   0  10  -4    4.06    3.48
   0 -10   4    4.93    4.27
   0 -10  -4    3.79    2.98
   0  10   5    5.23    4.49
   0  10   5    9.90    5.60
   0  10  -5   10.78    6.80
   0 -10   5   10.26    2.87
   0 -10  -5   10.56    3.57
   0  10  -6   15.05    4.27
   0  10   6   19.34    5.77
   0 -10  -6   20.30    6.96
   0 -10   6   14.27    3.36
   0  10  -7   58.62    5.71
   0  10   7   55.53    6.96
   0 -10  -7   52.31    5.51
   0 -10   7   43.25    7.60
   0  10  -8    5.08    3.99
   0  10   8    7.82    4.74
   0 -10  -8    7.69    3.87
   0 -10   8    7.68    3.32
   0  10   9   34.26    6.00
   0  10  -9   40.93    5.57
   0 -10   9   31.63    4.96
   0 -10  -9   45.40    9.18
   0  10  10   24.60    3.32
   0  10 -10   14.85    5.07
   0 -10  10   25.02    4.81
   0 -10 -10   26.49    5.22
   0 -10 -10   26.51    5.09
   0  10  11    4.50    2.37
   0  10 -11    3.64    6.50
   0 -10 -11    3.26    4.00
   0 -10 -11   -0.95    6.42
   0 -10  11    2.21    3.70
   0  10  12    0.17    2.25
   0  10 -12    3.13    3.74
   0 -10  12    2.49    3.58
   0 -10 -12    4.43    3.82
   0 -10 -12    1.02    3.78
   0  10  13   88.92    5.72
   0  10 -13  114.45    9.42
   0 -10  13   86.07    8.54
   0 -10 -13   99.70   13.21
   0 -10 -13   81.65    7.91
   0  10  14   20.10    3.83
   0  10 -14   -0.05   10.50
   0 -10  14   13.85    5.80
   0 -10 -14   24.12    5.51
   0 -10 -14   26.59    5.93
   0  10 -15   -0.03    4.92
   0 -10  15   -0.11    5.12
   0 -10 -15    6.93    4.60
   0 -10 -15   12.14    4.94
   0  10 -16    0.14    4.17
   0 -10  16    0.09    4.50
   0 -10 -16   -0.50    6.45
   0 -10 -16    5.38    6.91
   0  10 -17   -0.04    4.81
   0 -10  17    0.57    5.67
   0 -10 -17    8.81    5.21
   0 -10 -17    0.73    4.59
   0  10 -18   -0.10    4.45
   0 -10  18    0.23    5.14
   0 -10 -18   -2.51    4.61
   0 -10 -18   -0.70    6.28
   0  12   0    3.88    3.77
   0 -12   0    1.55    2.39
   0  12   1    2.07    4.82
   0  12  -1   -0.04    2.91
   0 -12   1    0.30    1.84
   0 -12  -1   -2.68    3.21
   0  12  -2    4.64    3.62
   0  12   2   -0.31    3.73
   0 -12  -2    1.70    2.49
   0 -12   2    3.01    2.45
   0  12   3    4.38    3.99
   0  12  -3    4.63    6.36
   0  12   3    5.29    3.64
   0 -12  -3    2.64    2.81
   0 -12   3    3.35    2.59
   0  12   4    9.62    3.97
   0  12   4   12.00    4.78
   0  12  -4   12.52    4.57
   0 -12   4    8.15    3.14
   0 -12  -4   13.28    5.48
   0  12   5    9.89    3.75
   0  12  -5   10.90    4.64
   0 -12   5    8.63    5.33
   0 -12  -5    9.78    3.43
   0  12   6    6.15    5.15
   0  12  -6    7.19    6.69
   0 -12   6    2.35    2.86
   0 -12  -6    3.94    3.10
   0  12   7    1.33    3.89
   0  12  -7   -1.17    3.49
   0 -12   7   -0.26    2.40
   0 -12  -7   -2.50    4.23
   0  12   8    0.61    3.73
   0  12  -8   -0.81    6.10
   0 -12   8    2.68    2.59
   0 -12  -8   -0.97    2.82
   0  12  -9    0.04    4.17
   0  12   9    0.96    2.38
   0 -12  -9   -0.03    5.33
   0 -12   9    3.64    2.97
   0  12  10   -0.44    2.09
   0  12 -10    0.02    6.96
   0 -12  10    3.27    2.96
   0 -12 -10    0.79    2.97
   0  12 -11    6.11    3.87
   0  12  11   -0.02    2.03
   0 -12 -11    0.34    5.36
   0 -12  11    0.85    3.26
   0 -12 -11   -1.37    3.36
   0  12  12   -0.37    2.11
   0  12 -12   -2.25    3.89
   0 -12  12    5.16    3.36
   0 -12 -12   -2.49    3.48
   0 -12 -12    3.01    3.27
   0  12  13   -0.05    2.08
   0  12 -13    1.47    6.74
   0 -12  13    0.32    3.89
   0 -12 -13   -0.05    5.97
   0 -12 -13    2.99    3.37
   0  12  14   -0.24    3.07
   0  12 -14   20.19    5.66
   0 -12 -14   11.58    5.10
   0 -12 -14    0.54    5.08
   0 -12  14   19.82    5.48
   0  14   0    2.89    4.13
   0 -14   0    1.47    2.43
   0  14   1    0.40    6.05
   0  14  -1   -1.11    3.78
   0  14   1   -0.01    3.56
   0 -14  -1   -1.12    2.23
   0 -14   1   -0.68    2.30
   0  14   2   -0.35    3.26
   0  14   2   -0.01    3.13
   0  14  -2    0.06    3.40
   0 -14   2   -3.09    3.39
   0 -14  -2    0.71    2.08
   0  14   3   -4.17    4.40
   0  14   3    0.05    3.55
   0  14  -3    7.87    4.22
   0 -14   3    1.11    2.49
   0 -14  -3    2.93    4.11
   0  14   4   -2.14    4.31
   0  14   4    0.09    5.63
   0  14  -4    0.07    4.05
   0 -14   4    1.61    4.37
   0 -14  -4   -2.75    2.47
   0  14   5    1.30    3.22
   0  14  -5    0.09    8.10
   0 -14   5    1.76    2.68
   0 -14  -5    0.61    4.52
   0  14   6    8.54    3.89
   0  14  -6    0.01    5.84
   0 -14   6    5.77    5.73
   0 -14  -6    9.29    3.49
   0  14  -7   -0.07    7.71
   0  14   7    0.43    3.02
   0 -14  -7    1.95    2.95
   0 -14   7    3.79    3.04
   0  14   8    0.77    4.41
   0  14  -8    0.12    4.63
   0 -14   8   -0.76    5.11
   0 -14  -8    2.34    2.82
   1   1 -24    4.45    5.33
   1   1 -24   -0.37    5.13
  -1   1  24    0.53    6.67
   1  -1 -24    2.54    4.99
   1  -1 -24    3.05    5.93
  -1  -1  24    0.64    6.86
  -1   1  23   -0.20    9.18
   1  -1 -23   -0.79    4.24
  -1  -1  23    0.34    5.45
   1  -1 -23   -0.43    3.27
  -1   1  22   36.40    9.12
   1   1 -22   46.19    7.45
   1  -1 -22   40.38    6.98
   1  -1 -22   26.28    5.92
  -1  -1  22   36.79    9.48
   1   1 -21    0.12    4.34
  -1   1  21    2.57    5.50
   1  -1 -21    2.88    4.05
   1  -1 -21    0.60    3.44
  -1  -1  21   -4.02    9.33
  -1   1  20   12.08    6.62
   1   1 -20   10.55    5.22
   1  -1 -20    4.30    4.87
  -1  -1  20    7.29    6.80
   1  -1 -20   11.95    6.99
  -1   1  19    9.47    6.47
   1   1 -19    8.44    4.91
   1  -1 -19    8.85    4.93
  -1  -1  19   11.36    6.60
   1  -1 -19    8.61    4.76
   1   1 -18   26.19    5.48
  -1   1  18   23.94   11.73
   1  -1 -18   23.92    5.39
  -1  -1  18   28.58    7.49
   1  -1 -18   26.12    5.42
  -1   1  17    7.29    5.78
   1   1 -17   10.03    7.22
   1  -1 -17    9.55    4.38
  -1  -1  17    9.36    9.53
   1  -1 -17    7.56    4.27
  -1   1  16   31.90    6.62
   1   1 -16   30.14    5.17
   1  -1 -16   27.27    4.82
   1  -1 -16   26.76    5.14
  -1  -1  16   27.54    6.60
  -1   1  15   71.41    7.29
   1   1 -15   78.38    5.77
   1  -1 -15   69.68    6.04
   1  -1 -15   73.60    5.84
  -1  -1  15   80.31    7.60
   1   1 -14    5.44    3.01
  -1   1  14    6.84    3.97
   1  -1 -14    2.77    3.22
  -1  -1  14    4.24    6.91
   1  -1 -14    3.17    3.10
   1   1 -13  190.93    7.38
  -1   1  13  189.13    9.09
   1  -1 -13  185.06    7.41
  -1  -1  13  188.90    8.85
   1   1 -12   20.22    3.38
  -1   1  12   22.00    7.28
   1  -1 -12   25.50    5.75
  -1  -1  12   20.29    4.33
   1   1 -11  147.44    6.05
  -1   1  11  151.02    7.53
   1  -1 -11  150.37    6.50
  -1  -1  11  158.82   11.11
   1   1 -10   35.48    3.97
  -1   1  10   21.98    4.75
   1  -1 -10   28.16    3.99
  -1  -1  10   38.92    5.10
   1   1  -9  169.01    6.30
  -1   1   9  178.03    7.95
   1  -1  -9  168.10    6.73
  -1  -1   9  173.41    7.76
   1   1  -8   36.18    3.11
  -1   1   8   35.31    3.86
   1  -1  -8   38.21    3.41
  -1  -1   8   35.32    3.68
  -1   1   7   38.80    3.59
   1   1  -7   45.22    2.78
   1  -1  -7   47.89    3.52
  -1  -1   7   48.91    3.50
   1  -1  -7   40.98    3.17
  -1   1   6    4.36    2.54
   1   1  -6    4.57    2.06
   1  -1  -6    4.33    2.33
   1  -1  -6    3.70    4.09
  -1  -1   6    5.00    2.36
   1   1  -5    8.44    3.06
  -1   1   5    6.11    7.43
   1  -1  -5   19.90    3.91
  -1  -1   5    7.67    3.63
   1  -1  -5   23.76    3.38
  -1   1   4  748.47   18.47
  -1   1   4  713.71   17.45
   1   1  -4  784.25   20.94
   1  -1  -4  773.31   18.42
   1  -1  -4  763.70   17.31
  -1  -1   4  769.52   17.90
  -1   1   3  160.98    4.25
   1   1  -3  148.92    3.78
  -1   1   3  160.21    4.75
   1  -1  -3  161.74    4.57
  -1  -1   3  145.89    5.42
   1  -1  -3  154.06    4.01
  -1   1  -2  122.24    3.19
   1   1   2  126.19    2.58
  -1  -1  -2  126.14    2.93
   1  -1   2  123.71    3.33
  -1   1  -3 2715.20   58.79
  -1  -1  -3 2533.62   57.20
  -1  -1  -3 2451.79   53.76
   1  -1   3 2528.88   55.60
   1   1   4 3749.42   96.94
  -1   1  -4 3663.99   83.28
   1  -1   4 3719.69   86.74
  -1  -1  -4 3664.14   93.96
   1   1   5    0.24    2.27
  -1   1  -5    1.25    1.74
   1  -1   5   -0.17    2.08
  -1  -1  -5   -3.91    3.82
   1   1   6   26.51    5.54
  -1   1  -6   25.69    2.65
   1  -1   6   29.94    3.20
  -1  -1  -6   24.61    3.26
   1   1   7   18.38    3.43
  -1   1  -7   16.26    2.66
   1  -1   7   19.51    5.21
  -1  -1  -7   17.87    3.09
   1   1   8    8.51    3.46
  -1   1  -8    6.17    2.63
   1  -1   8    7.97    3.43
  -1  -1  -8    6.47    3.19
   1   1   9  205.21    9.03
  -1   1  -9  195.68    7.36
   1  -1   9  199.28    8.75
  -1  -1  -9  208.14    8.18
   1   1  10   39.91    4.98
  -1   1 -10   33.61    3.91
   1  -1  10   36.01    5.02
  -1  -1 -10   34.59    4.34
   1   1  11  124.65    7.23
  -1   1 -11  125.72    5.85
   1  -1  11  126.53    7.22
  -1  -1 -11  113.83    5.95
   1   1  12   86.99    6.71
  -1   1 -12   89.38    5.27
   1  -1  12   93.86    6.71
  -1  -1 -12   89.66    5.62
  -1   1 -13  270.95    9.81
   1   1  13  260.91   15.85
  -1  -1 -13  270.72   10.05
   1  -1  13  262.62   11.30
  -1   1 -14   40.42    7.42
   1   1  14   41.95   10.40
  -1  -1 -14   42.30    7.96
   1  -1  14   43.75   10.66
  -1   1 -15    1.63    3.72
   1   1  15    4.02    5.06
  -1  -1 -15    5.72    3.88
   1  -1  15    9.73    5.04
   1   1  16  270.90   14.03
  -1   1 -16  278.91   11.78
   1  -1  16  263.10   14.19
  -1  -1 -16  268.67   11.75
   1   1  17    9.83    6.18
  -1   1 -17    6.02    4.74
   1  -1  17    7.26    6.17
  -1  -1 -17    4.35    8.02
  -1  -1 -17    8.67    4.14
  -1   1 -18  152.52    9.63
   1   1  18  134.72   11.72
  -1  -1 -18  141.29    9.18
   1  -1  18  127.65   18.25
  -1  -1 -18  122.32    8.68
   1   1  19    2.92    5.90
  -1   1 -19    5.61    8.16
   1  -1  19    5.92    6.08
  -1  -1 -19    2.97    3.92
  -1  -1 -19    1.20    4.54
   1   1  20   95.72   17.90
  -1   1 -20  108.62    9.33
   1  -1  20  102.37   11.57
  -1  -1 -20   85.78   11.95
  -1  -1 -20  107.96    9.33
   1   1  21   35.48    8.33
  -1   1 -21   28.80    6.77
   1  -1  21   -0.39    8.35
  -1  -1 -21   21.45    4.87
  -1  -1 -21   16.27   10.30
   1   1  22   -0.06    8.62
  -1   1 -22   26.79    6.97
  -1  -1 -22   14.78    4.98
  -1  -1 -22   24.81    6.73
   1  -1  22   -0.07   14.28
   1   1  23   -0.02    5.83
  -1   1 -23    0.73    4.81
   1  -1  23   -0.16    6.10
  -1  -1 -23    1.31    4.75
  -1  -1 -23   -2.19    3.17
   1   1  24    0.35    6.76
  -1   1 -24   -4.09    9.81
   1  -1  24   -0.14    7.35
  -1  -1 -24    2.81    5.93
  -1  -1 -24    4.01    5.61
   1   3 -24    3.56    5.60
   1  -3 -24   -0.13    2.96
   1  -3 -24    5.19    4.97
  -1  -3  24    0.30    7.12
   1   3 -23   16.77    6.17
   1  -3 -23    8.30    5.73
   1  -3 -23    4.22    3.42
  -1  -3  23    0.14    8.11
   1   3 -22   20.36    6.48
   1  -3 -22   13.82    5.99
   1  -3 -22   19.81    5.77
  -1  -3  22    0.33    8.28
   1   3 -21   -0.20    6.22
   1  -3 -21    1.32    3.92
   1  -3 -21   -0.14    3.48
  -1  -3  21   -0.29    4.93
   1   3 -20    0.98    7.31
   1  -3 -20    1.73    3.97
   1  -3 -20    1.12    2.66
  -1  -3  20    1.20    5.40
   1   3 -19   95.56    8.11
   1  -3 -19   70.56    5.69
   1  -3 -19   86.79    7.57
  -1  -3  19   86.72   10.24
   1   3 -18    4.49    4.39
   1  -3 -18    4.08    2.92
   1  -3 -18    2.61    3.97
  -1  -3  18    4.21    5.57
   1   3 -17    5.26    3.85
   1  -3 -17    1.15    2.69
   1  -3 -17    3.01    6.46
  -1  -3  17    3.93    5.38
  -1   3  16   12.01    5.43
   1   3 -16    6.82    4.50
   1  -3 -16    9.59    4.24
   1  -3 -16   10.16    3.14
  -1  -3  16   18.52    9.90
  -1   3  15   11.05    5.01
   1   3 -15    9.95    3.95
   1  -3 -15   10.14    4.08
  -1  -3  15   11.69    5.21
   1  -3 -15   14.45    2.97
  -1   3  14   40.02    5.64
   1   3 -14   37.87    4.42
   1  -3 -14   38.25    4.94
   1  -3 -14   36.46    3.44
  -1  -3  14   40.16    5.77
  -1   3  13  109.08    6.97
   1   3 -13  106.33    5.57
   1  -3 -13  101.48    6.84
   1  -3 -13  105.48    6.25
  -1  -3  13  102.39    6.95
   1   3 -12   26.61    3.49
   1  -3 -12   28.87    4.33
   1  -3 -12   29.16    4.14
  -1  -3  12   26.71    4.45
   1   3 -11   74.54    6.75
   1  -3 -11   66.57    5.07
   1  -3 -11   71.23    3.66
  -1  -3  11   69.53    5.27
   1   3 -10  159.16    6.02
   1  -3 -10  160.59    6.96
   1  -3 -10  163.32    5.45
  -1  -3  10  156.12    7.26
   1   3  -9  721.97   17.50
   1  -3  -9  693.84   16.36
   1  -3  -9  699.19   18.54
  -1  -3   9  691.56   18.18
  -1   3   8  118.72    5.42
   1   3  -8  129.03    5.42
   1  -3  -8  118.75    6.26
  -1  -3   8  124.25    9.05
   1  -3  -8  112.70    6.41
  -1   3   7   15.47    2.33
   1   3  -7   15.59    2.54
   1  -3  -7   12.42    3.55
  -1  -3   7   18.29    2.98
   1  -3  -7   15.07    3.08
   1   3  -6  310.90    7.66
  -1   3   6  314.85    7.52
   1  -3  -6  323.51    8.89
   1  -3  -6  303.47    8.90
  -1  -3   6  304.40    7.97
  -1   3   5   18.26    1.88
   1  -3  -5   16.35    1.99
   1  -3  -5   20.56    2.54
  -1   3   4 7560.46  183.09
   1   3  -4 7440.46  179.36
   1  -3  -4 7426.59  189.29
   1  -3  -4 7600.01  188.19
  -1  -3   4 7396.29  180.04
   1   3  -315707.00  419.20
  -1   3   315779.37  424.48
   1  -3  -315516.47  420.87
  -1  -3   315526.41  416.29
   1   3  -2    9.16    2.54
  -1   3   2    9.01    3.00
   1  -3  -2    7.49    5.01
  -1  -3   2    7.48    4.10
   1   3  -1   47.65    4.08
  -1   3   1   45.44    6.24
   1  -3  -1   53.08    3.40
  -1  -3   1   52.48    3.84
   1   3   0   -0.09    2.14
  -1   3   0    0.18    1.56
   1  -3   0    0.26    1.31
  -1  -3   0   -0.39    1.94
   1   3   1   15.46    6.39
  -1   3  -1   12.03    2.09
   1  -3   1    9.70    1.90
  -1  -3  -1   15.18    3.35
   1   3   2 3783.78   87.58
  -1   3  -2 3721.49   80.68
   1  -3   2 3676.49   80.39
  -1  -3  -2 3634.30   84.18
   1   3   3 6314.74  149.36
  -1   3  -3 6375.48  148.53
   1  -3   3 6328.80  152.44
  -1  -3  -3 6363.88  156.06
   1   3   4  103.01    3.95
  -1   3  -4  104.77    3.54
   1  -3   4  103.23    3.66
  -1  -3  -4  101.76    4.09
  -1  -3  -4  105.40    5.15
   1   3   5   12.32    1.41
  -1   3  -5   12.15    1.89
   1  -3   5   11.19    2.17
  -1  -3  -5   10.41    2.31
   1   3   6   64.23    2.86
  -1   3  -6   64.00    3.35
   1  -3   6   62.68    3.84
  -1  -3  -6   60.81    4.48
  -1  -3  -6   65.53    2.56
  -1   3  -7    6.58    2.73
   1  -3   7   37.36    5.54
  -1  -3  -7    6.31    6.33
  -1   3  -8  163.63    6.07
   1  -3   8  164.60    7.27
  -1  -3  -8  163.63    4.92
  -1  -3  -8  158.83   11.57
  -1   3  -9  172.31    6.34
  -1  -3  -9  177.41    8.19
  -1  -3  -9  180.48    5.38
   1  -3   9  176.99    7.81
  -1   3 -10    3.99    2.32
  -1  -3 -10    4.81    3.10
  -1  -3 -10    4.37    1.60
   1  -3  10    2.21    3.20
  -1   3 -11   24.49    5.33
  -1  -3 -11   25.62    3.79
  -1  -3 -11   25.33    4.17
   1  -3  11   25.95    7.36
   1  -3  12  106.52    6.97
  -1  -3 -12  100.64    6.46
  -1  -3 -12  102.15    4.30
   1  -3  13    0.16    3.58
  -1  -3 -13    1.70    3.12
  -1  -3 -13    1.93    1.81
  -1   3 -14    4.25    5.63
   1  -3  14    6.16    4.82
  -1  -3 -14    5.25    3.96
  -1  -3 -14    6.94    2.35
  -1   3 -15    5.60    6.20
  -1  -3 -15    3.56    4.06
  -1  -3 -15    3.41    2.38
   1  -3  15    8.05    5.09
  -1   3 -16   -0.57    3.42
   1  -3  16    1.60    7.94
  -1  -3 -16   -0.62    3.60
  -1  -3 -16    2.77    2.19
  -1   3 -17   92.31    7.74
  -1  -3 -17   86.91    7.51
  -1  -3 -17   79.55    5.42
   1  -3  17   87.64    9.80
  -1   3 -18   84.72    7.58
   1  -3  18   73.41    9.90
  -1  -3 -18   77.13    7.57
  -1  -3 -18   63.27    5.09
  -1   3 -19    0.22    4.67
  -1  -3 -19    7.32    4.60
  -1  -3 -19    2.91    2.82
   1  -3  19    7.42    6.20
  -1   3 -20   56.72    7.49
   1  -3  20   42.33    9.81
  -1  -3 -20   56.21    7.20
  -1  -3 -20   39.83    4.70
  -1   3 -21    9.61    5.34
   1  -3  21    1.84    6.85
  -1  -3 -21    0.18    4.75
  -1  -3 -21    4.24    8.84
  -1   3 -22   40.89    7.86
   1  -3  22   40.35    9.94
  -1  -3 -22   10.42    6.43
  -1  -3 -22   39.99    7.31
  -1   3 -23    0.37    8.43
   1  -3  23   -0.03   10.47
  -1  -3 -23   -1.88    2.46
  -1  -3 -23    3.83    4.64
   1   5 -23   -0.19    4.43
   1  -5 -23   -0.20    6.57
   1  -5 -23   -0.40    3.29
  -1  -5  23    3.31    5.92
   1   5 -22    0.02    4.87
   1  -5 -22    0.64    4.20
   1  -5 -22    1.06    3.83
  -1  -5  22    4.46    6.24
   1   5 -21   -0.23    4.04
   1  -5 -21   -0.04    3.34
   1  -5 -21   -0.35    3.43
  -1  -5  21    4.08    5.26
   1   5 -20    0.32    3.43
   1  -5 -20    0.75    3.02
   1  -5 -20   -1.14    3.04
  -1  -5  20    1.05    4.45
   1   5 -19    0.37    4.41
   1  -5 -19    7.06    4.03
   1  -5 -19    3.24    4.06
  -1  -5  19    1.30   10.00
   1   5 -18    0.23    4.73
   1  -5 -18   14.54    7.42
   1  -5 -18    9.51    4.35
  -1  -5  18   11.89    6.20
   1   5 -17    1.57    4.26
   1  -5 -17    6.58    4.15
   1  -5 -17    4.37    4.05
  -1  -5  17    6.47    5.52
   1   5 -16   -1.70    3.29
   1  -5 -16   -0.00    3.27
   1  -5 -16   -0.10    2.03
  -1  -5  16   -3.53    4.13
   1   5 -15    0.92    3.08
   1  -5 -15   -1.07    1.96
   1  -5 -15   -0.41    3.30
  -1  -5  15   -2.13    3.97
   1   5 -14    0.46    3.08
   1  -5 -14    2.22    1.99
   1  -5 -14    1.87    3.43
  -1  -5  14   -2.07    6.46
   1   5 -13    3.59    3.21
   1  -5 -13    5.85    3.61
   1  -5 -13    5.69    3.53
  -1  -5  13    8.25    4.03
   1   5 -12   -0.20    4.11
   1  -5 -12    1.92    1.73
   1  -5 -12   -1.75    4.81
  -1  -5  12    3.45    4.97
   1   5 -11   34.65    3.69
  -1   5  11   36.53    3.51
   1  -5 -11   37.61    4.41
   1  -5 -11   33.51    4.42
  -1  -5  11   27.74    4.30
  -1   5  10   13.00    2.49
   1   5 -10   13.61    2.81
   1  -5 -10   15.76    3.45
   1  -5 -10   13.02    2.22
  -1  -5  10   16.31    3.31
   1   5  -9   59.94    6.03
  -1   5   9   32.86    2.93
   1  -5  -9   32.06    2.82
   1  -5  -9   30.17    4.54
   1  -5  -9   30.30    6.72
  -1  -5   9   55.98    6.88
   1   5  -8 1426.46   33.21
  -1   5   8 1446.60   35.57
   1  -5  -8 1388.21   40.04
   1  -5  -8 1351.16   37.89
   1  -5  -8 1371.77   31.44
  -1  -5   8 1278.32   31.65
   1   5  -7  856.21   20.20
  -1   5   7  848.95   19.51
   1  -5  -7  833.78   21.95
  -1  -5   7  797.62   20.14
   1   5  -6   25.71    3.08
  -1   5   6   24.82    4.55
   1  -5  -6   32.26    4.14
  -1  -5   6   24.60    3.16
  -1   5   5  255.84    7.54
   1   5  -5  242.33    7.40
  -1  -5   5  241.71    7.42
   1  -5  -5  243.33   11.78
  -1   5   4   47.82    4.52
   1   5  -4   43.25    3.61
  -1   5   4   47.93    3.60
   1  -5  -4   48.84    3.97
  -1  -5   4   54.48    3.45
   1   5  -3  194.09    9.04
  -1   5   3  204.50    6.68
  -1   5   3  192.82    9.81
  -1  -5   3  191.51    5.80
   1  -5  -3  189.18    6.24
   1   5  -2    8.91    2.40
  -1   5   2   11.02    4.48
   1  -5  -2    9.74    3.80
  -1  -5   2    9.67    2.02
   1   5  -1   -0.11    3.02
  -1   5   1   -0.54    2.92
   1  -5  -1    0.30    1.34
  -1  -5   1    0.96    1.46
   1   5   0    1.73    2.05
  -1   5   0    0.10    3.19
   1  -5   0    2.22    1.43
  -1  -5   0    1.19    1.75
   1   5   1  223.00    7.57
  -1   5  -1  224.84    6.33
   1  -5   1  222.69    5.81
  -1  -5  -1  231.18    9.80
   1   5   2  708.76   18.15
  -1   5  -2  727.97   16.08
   1  -5   2  694.34   15.12
  -1  -5  -2  695.08   17.08
   1   5   3  432.55   10.59
   1   5   3  416.22   12.61
  -1   5  -3  411.45   10.11
   1  -5   3  406.30    9.86
  -1  -5  -3  431.11   12.35
   1   5   4   56.01    3.17
  -1   5  -4   57.54    3.40
   1  -5   4   52.20    3.33
  -1  -5  -4   57.06    5.17
   1   5   5 1228.20   26.88
  -1   5  -5 1242.92   27.77
   1  -5   5 1195.65   27.74
  -1  -5  -5 1125.64   29.29
   1   5   6 3437.15   79.12
  -1   5  -6 3443.52   81.09
   1  -5   6 3369.32   81.67
  -1  -5  -6 3346.50   85.04
   1   5   7  425.57   11.94
  -1   5  -7  435.14   11.11
   1  -5   7  432.96   15.39
  -1  -5  -7  436.61   14.04
   1   5   8   54.47    3.03
  -1   5  -8   67.06    4.10
  -1  -5  -8   53.42    5.13
  -1  -5  -8   53.86    2.90
   1  -5   8   70.17    4.80
  -1  -5  -8   54.13    5.58
   1   5   9   27.72    3.96
  -1   5  -9   30.98    5.36
   1  -5   9   30.44    3.86
  -1  -5  -9   29.69    4.81
  -1  -5  -9   30.96    2.39
  -1  -5  -9   29.45    4.29
  -1   5 -10   67.55    4.28
  -1  -5 -10   68.28    3.21
  -1  -5 -10   67.89    5.62
   1  -5  10   56.66    7.75
  -1   5 -11    9.82    2.99
   1  -5  11   10.37    3.80
  -1  -5 -11   11.43    3.16
  -1  -5 -11    7.64    3.91
  -1   5 -12    0.77    2.55
   1  -5  12   -5.55    5.82
  -1  -5 -12    5.88    3.40
  -1  -5 -12    1.22    1.58
  -1   5 -13   26.61    4.48
   1  -5  13   26.78    5.60
  -1  -5 -13   26.08    5.33
  -1  -5 -13   25.29    4.30
  -1   5 -14   87.89    9.72
   1  -5  14   78.75   12.29
  -1  -5 -14   79.24    7.21
  -1  -5 -14   70.93    4.12
  -1   5 -15   -0.54    5.87
   1  -5  15    4.37    4.61
  -1  -5 -15   -0.25    3.87
  -1  -5 -15    1.72    1.85
  -1   5 -16   49.30    9.50
   1  -5  16   41.26    7.43
  -1  -5 -16   36.69    3.42
  -1  -5 -16   41.33    6.33
  -1   5 -17   -3.77    6.07
  -1  -5 -17    1.91    1.86
  -1  -5 -17    0.52    3.65
   1  -5  17    0.03    4.86
  -1   5 -18   -0.01    8.13
   1  -5  18   13.23    6.25
  -1  -5 -18    2.69    3.95
  -1  -5 -18   10.27    4.77
  -1   5 -19    0.07    7.14
   1  -5  19    6.32    5.53
  -1  -5 -19    0.53    3.27
  -1  -5 -19    2.02    4.00
  -1   5 -20    0.01    6.98
   1  -5  20    0.11    5.70
  -1  -5 -20   -0.43    3.19
  -1  -5 -20    3.90    3.99
  -1   5 -21    0.36    4.74
  -1  -5 -21   -0.10    3.40
  -1  -5 -21    8.02    7.63
   1  -5  21    6.49    6.46
  -1   5 -22   -0.32    6.33
  -1  -5 -22    2.01    2.75
  -1  -5 -22   23.32    5.86
   1  -5  22   24.43    8.23
   1   7 -21    0.26    6.49
   1  -7 -21    0.47    3.30
   1  -7 -21   -1.16    4.62
   1  -7 -21   -0.24    2.96
  -1  -7  21   -1.03    8.91
   1   7 -20    0.13    7.39
   1  -7 -20    0.60    6.33
   1  -7 -20    3.66    5.38
   1  -7 -20    0.75    2.22
  -1  -7  20    2.96    5.57
   1   7 -19    0.32    7.48
   1  -7 -19    9.28    5.55
   1  -7 -19    0.66    3.93
   1  -7 -19    2.16    2.44
  -1  -7  19    4.48    5.89
   1   7 -18   -0.09    7.17
   1  -7 -18    3.05    6.69
   1  -7 -18   10.15    5.43
   1  -7 -18    2.32    2.53
  -1  -7  18    9.55    5.67
   1   7 -17    0.52    4.30
   1  -7 -17    7.32    2.57
   1  -7 -17    3.44    5.57
   1  -7 -17    7.62    4.30
  -1  -7  17    8.87    5.53
   1   7 -16    5.61    4.27
   1  -7 -16    9.50    4.38
   1  -7 -16    8.69    5.32
   1  -7 -16    7.01    7.30
  -1  -7  16    6.04    8.61
   1   7 -15    6.90    4.13
   1  -7 -15   11.14    4.43
   1  -7 -15   10.78    5.41
   1  -7 -15    7.58    2.71
  -1  -7  15    5.33    5.09
   1   7 -14   -1.80    2.93
   1  -7 -14    1.79    2.05
   1  -7 -14   -2.32    5.53
   1  -7 -14    2.62    6.18
  -1  -7  14    1.30    6.17
   1   7 -13    4.57    3.27
  -1   7  13    2.16    2.84
   1  -7 -13    0.41    4.20
   1  -7 -13    1.51    3.70
  -1  -7  13    2.03    3.84
   1   7 -12   68.13    5.97
  -1   7  12   67.23    4.84
   1  -7 -12   71.42    7.23
   1  -7 -12   63.88    6.45
  -1  -7  12   62.95   10.04
  -1   7  11  314.36   10.20
   1   7 -11  309.24   11.32
   1  -7 -11  319.31   13.14
  -1  -7  11  300.84   12.44
   1  -7 -11  310.14   16.47
  -1   7  10    3.67    2.12
   1   7 -10    1.74    2.72
   1  -7 -10    2.41    3.15
   1  -7 -10    3.12    3.51
  -1  -7  10    1.25    2.97
   1   7  -9  152.75    6.72
  -1   7   9  159.34    5.99
   1  -7  -9  155.25    7.50
   1  -7  -9  163.83    8.09
  -1  -7   9  146.47    6.97
  -1   7   8  156.40    7.77
   1   7  -8  151.27    6.28
  -1  -7   8  146.82    6.50
   1  -7  -8  152.35    7.17
  -1   7   7  202.63    6.66
   1   7  -7  200.25    7.13
  -1  -7   7  187.22    7.05
   1  -7  -7  194.77   10.43
  -1   7   6   34.95    3.19
   1   7  -6   32.65    3.37
  -1  -7   6   27.77    4.95
   1  -7  -6   33.93    6.22
  -1   7   5  159.66    5.99
   1   7  -5  153.63    8.37
  -1  -7   5  164.29    8.03
   1  -7  -5  154.94    8.61
  -1   7   4   40.19    6.29
   1   7  -4   31.47    3.23
  -1   7   4   37.06    5.51
  -1  -7   4   32.16    4.57
   1  -7  -4   33.80    3.25
   1   7  -3  188.80    6.76
  -1   7   3  192.03    7.38
   1  -7  -3  195.70    6.59
  -1  -7   3  195.58    8.37
   1   7  -2   52.46    6.39
  -1   7   2   61.34    6.78
   1  -7  -2   59.97    3.47
  -1  -7   2   54.31    5.24
  -1   7   1    3.88    2.33
   1   7  -1    6.00    4.52
  -1  -7   1    3.67    2.08
   1  -7  -1    4.68    3.18
   1   7   0    1.79    2.20
  -1   7   0   -0.24    1.89
   1  -7   0    0.84    1.40
  -1  -7   0    0.56    1.76
   1   7   1   41.13    4.05
  -1   7  -1   40.63    5.30
   1  -7   1   39.68    2.70
  -1  -7  -1   43.21    3.41
   1   7   2   41.35    6.98
  -1   7  -2   42.57    3.29
   1  -7   2   40.46    2.72
  -1  -7  -2   42.12    3.58
   1   7   3    3.65    2.85
  -1   7  -3    3.41    1.99
   1  -7   3    2.69    1.65
  -1  -7  -3    1.89    2.41
   1   7   4   35.64    2.99
   1   7   4   36.02    4.51
  -1   7  -4   36.03    3.05
   1  -7   4   35.14    2.72
  -1  -7  -4   34.83    3.84
   1   7   5   18.78    2.46
  -1   7  -5   18.41    2.67
   1  -7   5   22.23    2.55
  -1  -7  -5   22.74    3.56
   1   7   6   -0.54    2.54
  -1   7  -6    2.58    3.11
   1  -7   6    0.11    1.76
  -1  -7  -6    1.60    2.49
  -1   7  -7   62.91    4.08
   1   7   7   62.51    3.40
  -1  -7  -7   66.14    5.52
   1  -7   7   64.73    6.76
   1   7   8  157.32    7.07
  -1   7  -8  153.01    6.31
   1  -7   8  145.92    6.85
  -1  -7  -8  164.25    8.52
  -1   7  -9   48.72    4.38
   1   7   9   50.76    3.33
  -1  -7  -9   52.22    5.71
   1  -7   9   45.15    4.84
  -1  -7  -9   46.40    6.01
  -1   7 -10  209.46   12.03
   1   7  10  196.01    6.88
  -1  -7 -10  205.10   10.66
   1  -7  10  183.24   12.67
  -1  -7 -10  190.34    9.85
   1   7  11    3.12    3.72
  -1   7 -11    2.02    3.10
   1  -7  11    2.96    3.78
  -1  -7 -11    4.54    4.44
  -1  -7 -11    7.97    6.70
  -1   7 -12   91.83    6.28
  -1  -7 -12   84.74    7.47
  -1  -7 -12   97.16    8.51
   1  -7  12   87.06   12.14
  -1   7 -13   51.40    5.45
   1  -7  13   45.58    6.77
  -1  -7 -13   52.18    6.56
  -1  -7 -13   54.35    7.38
  -1   7 -14   -2.26    5.63
  -1  -7 -14   -0.39    4.65
  -1  -7 -14    4.34    4.03
   1  -7  14    6.43    7.04
  -1   7 -15    8.40    4.17
   1  -7  15    9.81    5.34
  -1  -7 -15   12.70    9.58
  -1  -7 -15    9.37    4.83
  -1  -7 -15    5.44    2.32
  -1   7 -16   -0.16    3.50
  -1  -7 -16    1.83    1.87
  -1  -7 -16   -0.35    4.99
   1  -7  16    5.90    4.66
  -1  -7 -16    0.53    4.00
  -1   7 -17   -0.73    3.36
   1  -7  17    4.82    4.64
  -1  -7 -17    0.16    3.59
  -1  -7 -17    0.12    2.81
  -1  -7 -17    1.04    4.68
  -1   7 -18    0.52    2.98
  -1  -7 -18    0.38    3.98
  -1  -7 -18   -0.40    2.33
   1  -7  18    2.26    4.10
  -1  -7 -18   -1.07    3.07
  -1   7 -19    0.13    3.26
   1  -7  19   -0.95    7.24
  -1  -7 -19   -0.24    3.03
  -1  -7 -19    0.21    1.38
  -1  -7 -19   -2.02    4.19
  -1   7 -20    0.11    5.06
  -1  -7 -20    1.10    4.65
  -1  -7 -20    0.79    2.03
   1  -7  20   18.24    6.57
  -1  -7 -20   11.86    6.25
  -1   7 -21   -0.04    4.95
   1  -7  21   -0.70    6.04
  -1  -7 -21   -0.12    5.81
  -1  -7 -21    0.79    4.10
  -1  -7 -21    1.17    1.70
   1   9 -19   -0.02    4.59
   1  -9 -19   -0.39    3.76
   1  -9 -19   -5.17    4.80
  -1  -9  19    0.57    5.31
   1   9 -18    0.05    4.21
   1  -9 -18   -0.27    3.48
   1  -9 -18    2.63    4.35
  -1  -9  18    0.19    4.80
   1   9 -17   -0.02    4.44
   1  -9 -17    0.60    3.94
   1  -9 -17    3.62    4.45
  -1  -9  17    0.50    4.62
   1   9 -16   -0.01    6.89
   1  -9 -16    1.81    3.83
   1  -9 -16   -0.43    7.61
  -1  -9  16    4.52    4.70
   1   9 -15    0.03    4.15
   1  -9 -15    7.74    4.55
   1  -9 -15    4.13    4.18
  -1  -9  15    4.31    7.41
  -1   9  14    0.23    3.04
   1   9 -14    0.04    3.99
   1  -9 -14    5.98    4.40
   1  -9 -14    7.28    4.00
  -1  -9  14    6.88    4.25
   1   9 -13   50.30    6.09
  -1   9  13   40.19    4.33
   1  -9 -13   50.17   10.80
   1  -9 -13   43.33    5.97
  -1  -9  13   37.04    9.46
   1   9 -12  113.35   11.71
  -1   9  12  108.87    5.98
   1  -9 -12  104.84    8.14
  -1  -9  12   99.46    8.06
   1  -9 -12  101.10   11.89
   1   9 -11   35.91    5.47
  -1   9  11   43.47    4.06
   1  -9 -11   37.81    9.98
  -1  -9  11   38.82    8.58
   1  -9 -11   42.25    5.86
  -1   9  10    2.47    4.52
   1   9 -10    5.30    3.85
   1  -9 -10    7.42    4.06
  -1  -9  10    4.60    3.71
   1  -9 -10    9.00    4.07
   1   9  -9    8.27    3.97
  -1   9   9    9.95    4.89
   1  -9  -9   11.19    6.56
  -1  -9   9    8.11    3.54
   1   9  -8    7.89    3.82
  -1   9   8   13.68    4.92
   1  -9  -8   12.39    3.95
  -1  -9   8    8.99    3.49
   1   9  -7   26.42    4.37
  -1   9   7   30.71    5.86
   1  -9  -7   26.67    4.46
  -1  -9   7   24.36    3.76
   1   9  -6   -1.20    3.95
  -1   9   6   -1.04    3.51
   1  -9  -6    0.60    2.17
  -1  -9   6    0.65    1.95
   1   9  -5   -0.10    2.53
  -1   9   5    0.35    2.93
  -1   9   5   -2.28    2.46
  -1  -9   5    1.47    3.46
   1  -9  -5   -1.04    2.22
   1   9  -4    7.19    3.50
  -1   9   4   11.66    5.51
  -1   9   4   13.75    3.72
  -1  -9   4   10.68    2.68
   1  -9  -4    4.41    4.75
   1   9  -3    0.42    2.78
  -1   9   3    2.14    2.79
   1  -9  -3    1.62    3.53
  -1  -9   3    1.22    1.99
  -1   9   2    3.05    2.93
   1   9  -2    2.03    2.93
  -1  -9   2    2.31    2.12
   1  -9  -2    2.81    3.52
   1   9  -1    1.72    5.24
  -1   9   1    3.35    2.84
   1  -9  -1    1.49    3.34
  -1  -9   1    2.80    2.22
   1   9   0    1.18    2.84
  -1   9   0    0.50    2.49
   1  -9   0    1.31    3.02
  -1  -9   0    1.24    2.12
   1   9   1    0.22    2.62
  -1   9  -1   -1.26    2.17
   1  -9   1    2.13    2.66
  -1  -9  -1    0.56    1.97
   1   9   2    3.09    3.41
  -1   9  -2    3.20    2.65
   1  -9   2    1.69    1.89
   1   9   3  145.21    8.08
  -1   9  -3  136.19    6.83
   1  -9   3  131.44    5.75
   1   9   4    0.10    3.99
  -1   9  -4   -1.76    2.53
   1   9   4    0.48    3.34
  -1  -9  -4   -0.09    2.85
   1  -9   4    4.26    1.94
   1   9   5   17.68    3.17
  -1   9  -5   17.65    3.51
   1  -9   5   14.49    2.97
  -1  -9  -5   18.85    3.98
   1   9   6    0.17    1.52
  -1   9  -6    1.04    1.91
   1  -9   6   -1.32    2.73
  -1  -9  -6   -0.81    2.20
   1   9   7   -0.60    1.99
  -1   9  -7    0.57    2.64
   1  -9   7    1.68    2.30
  -1  -9  -7    3.04    3.22
   1   9   8   50.46    3.88
  -1   9  -8   50.35    8.35
   1  -9   8   47.59    5.08
  -1  -9  -8   49.08    5.91
   1   9   9   19.19    4.70
  -1   9  -9   20.26    4.33
   1  -9   9   17.38    4.20
  -1  -9  -9   22.62    5.23
   1   9  10   19.80    4.64
  -1   9 -10   14.77    7.49
   1  -9  10   16.13    4.60
  -1  -9 -10   17.00    5.27
  -1  -9 -10   23.74    8.65
   1   9  11  116.61    5.72
  -1   9 -11  126.75    8.06
   1  -9  11   99.95   11.59
  -1  -9 -11  115.80    8.72
  -1  -9 -11  126.79    9.24
   1   9  12   55.18    4.31
  -1   9 -12   56.98    6.28
   1  -9  12   51.31    6.75
  -1  -9 -12   56.19    7.23
  -1  -9 -12   54.06    7.04
  -1   9 -13    2.24    3.63
   1   9  13   -0.17    2.37
  -1  -9 -13    4.46    3.86
   1  -9  13    0.88    6.34
  -1  -9 -13    2.97    4.37
  -1   9 -14   23.47    5.15
   1  -9  14   16.44    5.93
  -1  -9 -14   21.59    9.24
  -1  -9 -14   22.17    6.30
  -1   9 -15    0.04    4.41
  -1  -9 -15    6.12    4.69
  -1  -9 -15   -0.91    4.14
   1  -9  15    3.39    4.51
  -1   9 -16   -0.09    4.22
   1  -9  16   -0.00    4.55
  -1  -9 -16   -0.23    3.94
  -1  -9 -16   11.28    7.68
  -1   9 -17    0.17    4.37
  -1  -9 -17    0.26    4.15
  -1  -9 -17    5.45    5.08
   1  -9  17    1.13    5.03
  -1   9 -18   30.20    6.35
   1  -9  18   16.82    7.44
  -1  -9 -18   16.16    7.26
  -1  -9 -18    0.89    5.73
  -1   9 -19    0.02    5.28
  -1  -9 -19    0.76    4.68
  -1  -9 -19    7.18    6.18
   1  -9  19    7.94    6.48
   1  11 -16   -0.01    3.72
   1 -11 -16   -0.20    3.38
   1 -11 -16   -0.13    5.52
  -1 -11  16   -0.58    4.17
   1  11 -15   -0.03    4.36
  -1  11  15    0.31    2.66
   1 -11 -15    1.99    3.77
   1 -11 -15    0.35    3.68
  -1 -11  15    4.74    4.26
  -1  11  14   -0.69    2.56
   1  11 -14   -0.05    4.73
   1 -11 -14    4.10    3.77
  -1 -11  14    7.04    4.38
   1 -11 -14    3.01    3.92
  -1  11  13   -0.37    2.75
   1  11 -13   -0.10    5.07
   1 -11 -13    9.36    4.12
  -1 -11  13    9.62    4.19
   1 -11 -13    5.77    4.06
  -1  11  12   -0.00    2.47
   1  11 -12    7.70    4.67
   1 -11 -12    4.92    3.79
   1 -11 -12    4.01    3.86
  -1 -11  12    2.66    3.75
  -1  11  11   23.53    3.50
   1  11 -11   23.67    9.45
   1 -11 -11   19.64    4.64
   1 -11 -11   21.35    5.01
  -1 -11  11   19.34    4.73
   1  11 -10    8.69    4.48
  -1  11  10    6.58    2.90
   1 -11 -10    4.79    3.78
  -1 -11  10    5.70    3.70
   1  11  -9   11.28    7.12
  -1  11   9    7.55    2.97
   1 -11  -9    3.59    3.45
  -1 -11   9    7.40    3.44
   1  11  -8   28.97    5.62
  -1  11   8   31.12    4.10
   1 -11  -8   26.04    7.39
  -1 -11   8   24.70    4.33
  -1  11   7    5.79    3.23
   1  11  -7    4.16    6.92
  -1 -11   7    7.83    3.06
   1 -11  -7    2.91    3.28
   1  11  -6    1.48    2.87
  -1  11   6    1.29    2.41
   1 -11  -6   -1.21    2.08
  -1 -11   6   -0.22    3.45
   1  11  -5    0.24    3.35
  -1  11   5    0.18    4.67
  -1  11   5    1.39    3.43
  -1 -11   5    0.25    2.33
   1 -11  -5    3.53    3.96
   1  11  -4   -1.79    3.20
  -1  11   4    0.25    2.93
  -1  11   4    1.18    5.54
  -1 -11   4   -2.50    2.31
   1 -11  -4   -0.42    2.31
  -1  11   3    1.83    3.44
   1  11  -3    4.13    3.58
  -1  11   3    2.09    3.46
  -1 -11   3    2.67    4.11
   1 -11  -3    1.35    2.41
   1  11  -2    6.23    3.96
  -1  11   2    1.23    3.71
   1 -11  -2    3.68    2.48
  -1 -11   2    4.48    2.68
   1  11  -1   10.73    4.74
  -1  11   1   11.72    4.33
   1 -11  -1   10.72    4.77
  -1 -11   1   16.40    3.23
   1  11   0   -0.07    6.56
  -1  11   0    3.87    3.67
   1 -11   0    1.66    2.50
  -1 -11   0    7.39    2.82
   1  11   1   26.33    5.32
  -1  11  -1   28.81    4.81
   1 -11   1   23.27    3.31
  -1 -11  -1   19.55    6.36
   1  11   2    4.15    4.25
  -1  11  -2    6.08    3.67
   1 -11   2    7.08    2.59
  -1 -11  -2    4.62    3.07
   1  11   3    2.23    2.82
  -1  11  -3    0.85    4.94
   1  11   3   -0.14    3.50
  -1 -11  -3    0.09    2.51
   1 -11   3    1.96    3.56
   1  11   4   -1.48    1.81
  -1  11  -4   -0.08    2.06
   1  11   4   -0.39    2.42
  -1 -11  -4    1.79    1.80
   1 -11   4   -0.04    1.43
   1  11   5    2.17    2.73
  -1  11  -5    0.38    3.36
   1 -11   5    1.58    2.38
  -1 -11  -5    4.04    4.78
   1  11   6    0.34    2.34
  -1  11  -6    1.99    3.00
   1 -11   6   -0.34    3.90
  -1 -11  -6    1.09    2.84
   1  11   7    7.08    2.96
  -1  11  -7   10.77    4.24
   1 -11   7    9.23    3.24
  -1 -11  -7    9.48    4.13
   1  11   8    5.37    2.71
  -1  11  -8    7.82    3.94
   1 -11   8    7.90    3.33
  -1 -11  -8    3.76    3.81
   1  11   9    7.60    2.58
  -1  11  -9    6.42    4.28
   1 -11   9    4.03    3.53
  -1 -11  -9    8.15    4.12
   1  11  10   -0.05    2.24
  -1  11 -10   -1.88    6.94
   1 -11  10    6.64    3.37
  -1 -11 -10    3.72    3.65
   1  11  11   -0.23    2.09
  -1  11 -11    5.24    3.92
  -1 -11 -11   -3.30    3.67
  -1 -11 -11    3.54    3.76
   1 -11  11    4.56    3.35
   1  11  12   21.40    3.28
  -1  11 -12   26.24    6.21
  -1 -11 -12   30.98    5.84
  -1 -11 -12   28.84    5.89
   1 -11  12   20.15    5.74
  -1  11 -13    7.93    7.10
   1  11  13    0.06    2.27
  -1 -11 -13    5.08    6.83
   1 -11  13    5.56    4.08
  -1 -11 -13    1.92    7.26
   1  11  14    0.14    1.72
  -1  11 -14    1.39    2.99
   1 -11  14    0.60    3.17
  -1 -11 -14   -1.42    3.05
  -1 -11 -14   -0.82    2.92
  -1  11 -15   15.29    5.43
   1 -11  15    7.47    5.70
  -1 -11 -15   11.38    5.44
  -1 -11 -15    0.16    5.26
  -1  11 -16   10.80    5.68
   1 -11  16    9.41    9.87
  -1 -11 -16   26.75    9.93
  -1 -11 -16    2.33    5.58
  -1  13  12    0.34    3.96
   1  13 -12    0.06    4.77
   1 -13 -12    4.83    3.67
  -1 -13  12    1.45    3.85
   1 -13 -12    0.63    3.26
   1  13 -11    0.02    3.68
  -1  13  11   -0.50    1.94
   1 -13 -11    1.62    2.40
   1 -13 -11   -1.79    2.79
  -1 -13  11    0.22    4.50
  -1  13  10    0.42    2.34
   1  13 -10   -0.06    7.40
  -1 -13  10    3.46    3.05
   1 -13 -10   -0.91    2.73
   1  13  -9   -0.06    4.60
  -1  13   9    2.64    2.60
   1 -13  -9    0.70    2.64
  -1 -13   9   -0.34    4.90
  -1  13   8    0.40    2.48
   1  13  -8   -0.17    6.65
  -1 -13   8   -0.05    2.51
   1 -13  -8    0.74    2.33
  -1  13   7   17.64    7.06
   1  13  -7   28.39    6.27
  -1 -13   7   16.35    6.65
   1 -13  -7   22.21    4.06
   1  13  -6   -3.08    6.59
  -1  13   6   -0.85    5.07
   1 -13  -6   -2.79    4.37
  -1 -13   6   -0.44    2.73
   1  13  -5   12.48    5.16
  -1  13   5   12.27    4.19
   1 -13  -5   10.36    3.16
  -1 -13   5    6.68    3.39
  -1  13   4    4.18    3.46
   1  13  -4    1.95    4.13
  -1  13   4    4.48    3.96
  -1 -13   4    0.22    2.65
   1 -13  -4    1.14    2.34
   1  13  -3   -1.16    3.32
  -1  13   3    3.67    3.34
  -1  13   3   -2.15    5.03
   1 -13  -3    0.22    1.98
  -1 -13   3    0.25    2.21
   1  13  -2   -1.86    3.70
  -1  13   2    1.07    3.71
  -1  13   2    2.80    5.82
   1 -13  -2    1.98    2.20
  -1 -13   2    2.44    4.15
   1  13  -1   -0.06    3.51
  -1  13   1    1.13    3.13
   1 -13  -1    0.58    1.90
  -1 -13   1   -0.16    2.15
   1  13   0    0.78    5.94
  -1  13   0   -0.86    3.34
   1 -13   0    0.16    2.01
  -1 -13   0    2.11    2.32
   1  13   1    2.99    4.17
  -1  13  -1    1.34    3.79
   1 -13   1    1.73    2.45
  -1 -13  -1    4.99    2.70
   1  13   2    0.19    3.29
   1  13   2    2.34    3.65
  -1  13  -2    4.47    5.42
   1 -13   2   -1.99    3.68
  -1 -13  -2    1.12    2.40
   1  13   3    6.91    3.72
   1  13   3    6.68    7.90
  -1  13  -3    2.89    4.32
   1 -13   3    3.68    2.75
  -1 -13  -3   10.05    5.50
   1  13   4   15.83    5.55
   1  13   4   19.47    4.32
  -1  13  -4   13.01    5.13
   1 -13   4   11.89    3.38
  -1 -13  -4   12.37    3.85
   1  13   5   24.67    4.33
  -1  13  -5   20.01   10.14
   1 -13   5   10.71    3.63
  -1 -13  -5   18.24    4.19
   1  13   6    2.80    2.71
  -1  13  -6    0.34    4.37
   1 -13   6    2.85    2.64
  -1 -13  -6   -1.77    2.99
   1  13   7    3.63    2.95
  -1  13  -7    0.01    7.95
   1 -13   7    4.47    3.18
  -1 -13  -7    5.97    3.46
  -1  13  -8   -0.00    4.44
   1  13   8    3.09    2.51
  -1 -13  -8    1.73    5.29
   1 -13   8    2.09    3.12
   1  13   9   -1.47    3.55
  -1  13  -9   -0.04    6.43
   1 -13   9   -1.20    2.91
  -1 -13  -9    0.29    3.01
   1  13  10    0.42    2.69
  -1  13 -10   -0.09    3.19
   1 -13  10   -0.50    2.60
  -1 -13 -10    0.31    2.50
   1  13  11   -0.12    3.29
  -1  13 -11   -0.06    4.17
   1 -13  11    3.61    3.46
  -1 -13 -11    0.81    3.86
  -1 -13 -11    0.56    3.46
   2   0 -25   -4.14    4.70
  -2   0  25   -0.20    7.27
   2   0 -24    1.44    6.35
   2   0 -24    0.71    4.64
  -2   0  24   -0.17    5.98
   2   0 -23   -1.61    4.96
   2   0 -23   -3.85    4.71
  -2   0  23    0.59   10.60
   2   0 -22   38.33    6.81
   2   0 -22   28.06    6.98
  -2   0  22   43.28    8.98
   2   0 -21   -1.18    4.14
   2   0 -21   -2.35    4.37
  -2   0  21   -1.28    5.87
   2   0 -20   21.32    6.84
   2   0 -20   56.12   10.19
  -2   0  20   56.76    8.46
   2   0 -19    1.11    3.63
  -2   0  19   -1.28    7.69
   2   0 -18   90.30    7.16
  -2   0  18   89.55    9.43
   2   0 -17   -0.38    3.21
  -2   0  17   -2.76    4.62
   2   0 -16   39.28    4.87
  -2   0  16   39.37    6.66
   2   0 -15   -1.39    2.45
  -2   0  15    3.21    5.63
   2   0 -14   53.98    7.38
  -2   0  14   55.38    5.81
   2   0 -13   -2.02    2.75
  -2   0  13   -2.23    3.43
   2   0 -12  209.72    7.35
  -2   0  12  209.97    8.81
   2   0 -11   -3.11    2.54
  -2   0  11   -1.50    3.18
   2   0 -10   60.22    4.44
  -2   0  10   60.90    5.31
   2   0  -9    0.91    1.70
  -2   0   9   -0.97    2.14
   2   0  -8    8.86    2.18
  -2   0   8    8.51    2.52
   2   0  -7   -0.47    1.32
  -2   0   7    0.22    1.63
   2   0  -6  165.76    5.64
  -2   0   6  160.97    6.07
   2   0  -5    0.84    2.60
  -2   0   5    1.38    3.00
   2   0  -4  762.17   15.55
  -2   0   4  806.28   16.89
   2   0   2  366.10    8.58
  -2   0  -2  366.35    8.48
   2   0   3    0.36    6.28
  -2   0  -3    1.04    3.05
   2   0   4 5772.77  140.62
  -2   0  -4 5723.15  137.58
   2   0   5    1.57    2.37
  -2   0  -5    0.13    2.13
   2   0   6  242.40    8.02
  -2   0  -6  244.32    7.45
   2   0   7    0.31    1.88
  -2   0  -7   -0.22    1.66
   2   0   8   15.71    4.24
  -2   0  -8   14.09    3.59
   2   0   9   -0.27    2.90
  -2   0  -9    0.71    2.44
   2   0  10  602.79   17.95
  -2   0 -10  607.87   16.56
   2   0  11    0.46    5.06
  -2   0 -11    0.74    4.23
   2   0  12  297.15   15.90
  -2   0 -12  286.40    9.88
   2   0  13   -3.02    3.94
  -2   0 -13   -0.86    2.99
   2   0  14  108.42    8.55
  -2   0 -14  105.95    6.91
   2   0  15   -0.43    4.45
  -2   0 -15   -1.16    5.45
   2   0  16   32.22    7.48
  -2   0 -16   32.01    5.97
   2   0  17    1.91    8.97
  -2   0 -17   -2.30    4.11
   2   0  18   27.63    7.99
  -2   0 -18   22.12    6.39
   2   0  19   -2.69    5.73
  -2   0 -19    0.53    7.17
   2   0  20  117.70   12.30
  -2   0 -20  123.11   10.04
   2   0  21   -0.53    6.33
  -2   0 -21   -1.46    4.90
  -2   0 -21   -2.29    4.09
   2   0  22   -0.28    6.32
  -2   0 -22    2.13    3.91
  -2   0 -22   -0.44    4.92
   2   0  23    0.69    5.80
  -2   0 -23   -0.28    7.56
  -2   0 -23    0.22    3.63
   2   2 -24    0.47    9.39
  -2   2  24   -0.24    6.40
   2  -2 -24    5.96    5.03
   2  -2 -24    2.36    3.49
  -2  -2  24    0.57   11.89
   2   2 -23    3.57    5.38
  -2   2  23   -0.20    6.33
   2  -2 -23    1.00    6.01
  -2  -2  23   -0.36    6.96
   2  -2 -23    9.70    4.95
  -2   2  22    3.30    6.24
   2   2 -22   10.53    5.33
   2  -2 -22    5.69    3.74
  -2  -2  22    0.33    6.78
   2  -2 -22    6.95    4.81
   2   2 -21    5.28    4.85
  -2   2  21    1.94    5.75
   2  -2 -21    2.96    3.41
   2  -2 -21    6.68    7.66
  -2  -2  21    0.38   10.49
   2   2 -20    4.81    4.16
  -2   2  20   -0.48    8.57
   2  -2 -20    0.53    3.82
   2  -2 -20    0.02    3.00
  -2  -2  20    3.80    5.40
  -2   2  19    0.67    4.22
   2   2 -19   -1.28    3.42
   2  -2 -19    2.01    3.08
   2  -2 -19    0.89    2.59
  -2  -2  19   -3.22    4.40
  -2   2  18  118.67   10.03
   2   2 -18  127.79    8.33
   2  -2 -18  112.12    7.25
  -2  -2  18  115.22   10.78
   2  -2 -18  115.45    7.60
   2   2 -17   33.76    5.44
  -2   2  17   33.88    6.90
   2  -2 -17   39.05    5.38
  -2  -2  17   34.27    7.11
   2  -2 -17   27.99    7.21
  -2   2  16    8.80    5.32
   2   2 -16   16.18    6.71
   2  -2 -16   11.23    5.70
   2  -2 -16   10.42    4.00
  -2  -2  16   14.36    5.45
   2   2 -15  260.27   12.83
  -2   2  15  253.29   11.57
   2  -2 -15  235.96   11.93
  -2  -2  15  256.80   16.79
   2  -2 -15  246.27    9.32
  -2   2  14   36.29    5.35
   2  -2 -14   29.86    5.81
   2  -2 -14   34.75    7.06
  -2  -2  14   42.40    5.28
  -2   2  13  133.75    7.28
   2   2 -13  133.25    8.35
   2  -2 -13  123.44    7.88
   2  -2 -13  132.18    6.41
  -2  -2  13  128.93    7.59
   2   2 -12  292.55   11.47
  -2   2  12  306.60   14.47
   2  -2 -12  280.62    8.73
   2  -2 -12  287.72    9.45
  -2  -2  12  291.36   10.32
  -2   2  11  164.36   10.91
   2   2 -11  160.78    6.09
   2  -2 -11  162.03    6.74
   2  -2 -11  164.06    6.09
  -2  -2  11  162.98    7.48
   2   2 -10  241.67    7.70
  -2   2  10  239.21    9.27
   2  -2 -10  247.48    8.65
   2  -2 -10  243.70    7.69
  -2  -2  10  233.27    8.58
  -2   2   9  184.01    7.93
   2   2  -9  193.35    6.65
   2  -2  -9  187.51   10.39
   2  -2  -9  195.55    9.18
  -2  -2   9  191.99   11.24
   2   2  -8 1105.67   23.99
  -2   2   8 1025.94   24.54
   2  -2  -8 1025.28   23.83
   2  -2  -8 1023.88   22.98
  -2  -2   8 1056.86   24.69
   2   2  -7    3.06    1.69
  -2   2   7    3.33    2.11
  -2   2   7    3.68    2.20
   2  -2  -7    4.35    2.74
  -2  -2   7    4.59    2.01
   2  -2  -7    3.70    3.51
  -2   2   6   80.68    3.67
   2   2  -6   74.97    4.87
  -2   2   6   78.93    3.90
  -2  -2   6   76.99    3.46
   2  -2  -6   81.41    3.68
   2   2  -5  321.87   10.76
  -2   2   5  232.17    6.60
   2  -2  -5  244.42   10.01
   2  -2  -5  236.30    6.71
  -2  -2   5  293.15    7.88
   2   2  -4  224.78    7.09
  -2   2   4  214.53    7.07
   2  -2  -4  216.91   11.02
   2  -2  -4  225.14    7.41
  -2  -2   4  220.19    7.10
   2   2  -318176.98  499.56
  -2   2   318214.04  504.61
   2  -2  -318306.12  509.32
  -2  -2   317977.31  489.16
   2   2  -2 1767.18   37.39
  -2   2   2 1772.29   38.01
  -2   2   2 1767.52   36.12
   2  -2  -2 1769.82   35.83
  -2  -2   2 1795.32   41.30
   2   2  -1 3377.20   74.20
  -2   2   1 3536.19   75.46
   2  -2  -1 3408.01   71.66
  -2  -2   1 3542.69   81.37
   2   2   0 6894.43  171.52
  -2   2   0 7430.40  169.27
   2  -2   0 7438.98  169.80
  -2  -2   0 7391.39  177.42
   2   2   114390.46  386.63
  -2   2  -115049.48  388.24
   2  -2   114723.97  382.14
  -2  -2  -114729.09  396.15
   2   2   2 3126.81   66.37
  -2   2  -2 3282.37   70.74
   2  -2   2 3299.96   72.18
  -2  -2  -2 3178.90   77.17
   2   2   312053.27  305.48
  -2   2  -312460.14  319.64
   2  -2   312253.55  318.31
  -2  -2  -312476.04  313.12
  -2   2  -4 1476.14   30.84
  -2  -2  -4 1491.64   28.83
  -2  -2  -4 1425.71   32.57
   2  -2   4 1484.23   32.47
  -2   2  -5  551.14   12.34
   2  -2   5  542.03   15.93
  -2  -2  -5  593.99   11.46
  -2  -2  -5  535.47   13.67
  -2   2  -6    9.74    2.20
   2  -2   6   10.20    2.66
  -2  -2  -6    8.91    1.36
  -2  -2  -6    9.55    3.00
  -2   2  -7   20.14    2.98
   2  -2   7   19.61    3.77
  -2  -2  -7   22.85    3.42
  -2  -2  -7   23.03    4.01
  -2   2  -8  499.41   13.21
  -2  -2  -8  492.10   18.90
  -2  -2  -8  503.99   12.05
   2  -2   8  502.53   14.79
   2   2   9  315.85   11.31
  -2   2  -9  309.67    9.47
  -2  -2  -9  318.39   11.00
  -2  -2  -9  304.75    8.26
   2  -2   9  298.03   14.56
   2   2  10  163.10    8.06
  -2   2 -10  155.40    6.29
  -2  -2 -10  156.02    7.17
  -2  -2 -10  152.83    7.36
   2  -2  10  157.66    7.79
   2   2  11  118.42    6.96
  -2   2 -11  111.43    5.51
   2  -2  11  113.53    7.15
  -2  -2 -11  108.11    6.53
  -2  -2 -11  115.59    6.62
  -2   2 -12    5.18    2.90
   2   2  12    4.58    3.89
  -2  -2 -12    2.62    3.37
   2  -2  12    5.78    6.28
  -2  -2 -12    6.07    3.58
  -2   2 -13  141.37    6.94
   2   2  13  142.14    8.96
  -2  -2 -13  133.24    8.25
   2  -2  13  136.11    8.79
  -2  -2 -13  141.89    7.82
   2   2  14   42.87    6.63
  -2   2 -14   39.14    5.25
   2  -2  14   38.88    6.63
  -2  -2 -14   41.32    9.21
  -2  -2 -14   38.23    3.89
   2   2  15   45.52    7.63
  -2   2 -15   42.10    5.76
  -2  -2 -15   46.56    4.38
  -2  -2 -15   43.93    6.05
   2  -2  15   43.41    7.65
   2   2  16   41.40    7.85
  -2   2 -16   39.85    9.81
  -2  -2 -16   47.10    6.27
  -2  -2 -16   37.93    4.57
   2  -2  16   47.04   12.81
   2   2  17    2.40    5.08
  -2   2 -17    0.02    3.79
   2  -2  17    0.38    5.44
  -2  -2 -17    2.00    2.77
  -2  -2 -17    2.19    6.57
  -2   2 -18   12.84    5.35
   2   2  18   16.29    6.62
  -2  -2 -18   10.10    3.88
   2  -2  18    8.13    7.03
  -2  -2 -18    9.19    5.33
  -2   2 -19    2.36    4.07
   2  -2  19    1.67    5.60
  -2  -2 -19    0.79    4.01
  -2  -2 -19   -0.67    4.22
  -2   2 -20   31.04    6.69
  -2  -2 -20    8.99   10.19
  -2  -2 -20   20.51    4.13
   2  -2  20   20.39    8.63
  -2   2 -21   65.08    8.57
   2  -2  21   54.90   10.87
  -2  -2 -21   42.39    5.38
  -2  -2 -21   72.21    8.23
   2  -2  22   -0.07    7.56
  -2  -2 -22   10.28    5.80
  -2  -2 -22    2.70    3.30
  -2   2 -23    3.70    5.23
  -2  -2 -23   -0.81    4.69
  -2  -2 -23    1.88    9.17
   2  -2  23    0.28   11.63
   2   4 -24   75.63    9.84
   2  -4 -24   70.55    8.55
   2  -4 -24   36.20    5.34
  -2  -4  24    0.09   18.68
   2   4 -23    7.90    5.41
   2  -4 -23    1.75    2.98
   2  -4 -23    0.93    4.71
  -2  -4  23    0.27    7.06
   2   4 -22   19.91    9.38
   2  -4 -22    5.18    3.20
   2  -4 -22    0.81    4.72
  -2  -4  22   15.55    7.35
   2   4 -21   11.74    8.32
   2  -4 -21    1.56    2.85
   2  -4 -21    5.25    4.20
  -2  -4  21    2.90   10.14
   2   4 -20    7.83    7.64
   2  -4 -20    1.74    3.89
   2  -4 -20    2.14    2.71
  -2  -4  20    2.31    5.69
   2   4 -19   27.08    5.98
   2  -4 -19   24.95    5.10
   2  -4 -19   24.65    3.77
  -2  -4  19   19.39    7.65
   2   4 -18    2.24    4.13
   2  -4 -18    3.06    3.72
   2  -4 -18    1.10    2.61
  -2  -4  18    5.50    5.13
   2   4 -17    6.65    4.05
   2  -4 -17    4.15    2.67
   2  -4 -17    1.16    3.79
  -2  -4  17    3.38    5.41
   2   4 -16   72.41    6.46
   2  -4 -16   71.02    9.55
   2  -4 -16   67.82    4.81
  -2  -4  16   75.14   12.56
   2   4 -15   68.04    9.36
   2  -4 -15   62.34    4.52
   2  -4 -15   62.37    5.97
  -2  -4  15   59.02    7.67
   2   4 -14  135.60   10.16
   2  -4 -14  127.91    7.08
   2  -4 -14  127.91    5.65
  -2  -4  14  129.34   12.47
   2   4 -13   33.21    3.88
   2  -4 -13   32.39    4.41
   2  -4 -13   33.75    4.86
  -2  -4  13   30.05    4.79
   2   4 -12   28.31    3.45
   2  -4 -12   25.11    3.70
   2  -4 -12   22.25    2.68
  -2  -4  12   31.89    6.54
   2   4 -11   -0.22    2.04
   2  -4 -11    1.71    2.72
   2  -4 -11   -0.14    2.33
  -2  -4  11    2.65    2.41
  -2   4  10  109.28    5.20
   2   4 -10  118.13    7.64
   2  -4 -10  102.06    4.35
   2  -4 -10  101.55    8.28
  -2  -4  10  102.41    5.41
   2   4  -9  432.62   11.61
  -2   4   9  440.88   11.86
   2  -4  -9  418.09   13.14
  -2  -4   9  424.40   15.50
   2  -4  -9  429.55   12.50
   2   4  -8  336.78    9.40
  -2   4   8  330.74   11.45
   2  -4  -8  321.58   10.23
  -2  -4   8  318.66    9.72
   2  -4  -8  333.18   11.65
   2   4  -7  958.03   21.75
  -2   4   7  967.81   21.94
   2  -4  -7  943.99   21.61
  -2  -4   7  891.19   21.24
   2  -4  -7  930.83   22.98
  -2   4   6  605.23   16.26
   2   4  -6  620.58   14.28
   2  -4  -6  632.60   19.30
   2  -4  -6  616.18   17.00
  -2  -4   6  584.50   13.92
   2   4  -5 1199.20   25.73
  -2   4   5 1187.90   25.91
   2  -4  -5 1141.63   26.02
  -2  -4   5 1163.49   25.11
   2   4  -4  674.10   14.60
  -2   4   4  657.53   14.86
   2  -4  -4  611.38   13.88
  -2  -4   4  650.51   14.05
   2   4  -3 1341.70   28.43
  -2   4   3 1386.54   29.96
  -2   4   3 1358.12   29.76
   2  -4  -3 1355.39   28.58
  -2  -4   3 1371.60   28.93
  -2   4   2  148.95    4.55
   2   4  -2  152.60    4.92
  -2  -4   2  154.35    4.63
   2  -4  -2  154.87    5.76
  -2   4   1 1156.27   23.72
   2   4  -1 1236.26   26.81
  -2  -4   1 1222.53   25.93
   2  -4  -1 1239.28   24.66
   2   4   0  112.76    4.78
  -2   4   0  130.72    3.78
   2  -4   0  123.48    4.44
  -2  -4   0  107.99    6.57
   2   4   1  415.72   11.07
  -2   4  -1  389.00    9.50
   2  -4   1  400.07    9.43
  -2  -4  -1  394.14   12.54
   2   4   2  220.26    7.55
  -2   4  -2  218.39    5.13
   2  -4   2  210.47    5.06
  -2  -4  -2  215.66    6.97
   2   4   3  215.37    7.85
   2   4   3  216.73    5.21
  -2   4  -3  219.64    5.44
   2  -4   3  225.14    5.79
  -2  -4  -3  216.63    7.70
   2   4   4 1707.17   35.25
  -2   4  -4 1722.20   36.50
   2  -4   4 1636.90   36.04
  -2  -4  -4 1628.13   39.50
   2   4   5   11.85    2.64
  -2   4  -5   13.66    2.46
   2  -4   5   12.90    2.68
  -2  -4  -5    9.64    4.27
   2   4   6 1095.14   24.81
  -2   4  -6 1023.81   23.24
   2  -4   6 1000.67   28.64
  -2  -4  -6 1030.88   23.57
  -2  -4  -6  976.00   26.65
   2   4   7 1272.97   30.73
  -2   4  -7 1541.56   34.49
   2  -4   7 1382.68   33.69
  -2  -4  -7 1380.42   35.44
  -2  -4  -7 1514.83   31.99
  -2   4  -8    6.46    2.39
   2  -4   8    5.02    3.00
  -2  -4  -8    6.08    1.41
  -2  -4  -8    3.44    3.39
  -2   4  -9  131.35    5.28
   2  -4   9  125.25    6.32
  -2  -4  -9  128.40    6.90
  -2  -4  -9  124.53    3.88
  -2   4 -10   63.57    6.15
   2  -4  10   60.27    5.22
  -2  -4 -10   58.83    3.89
  -2  -4 -10   61.18    5.31
  -2   4 -11   21.58    3.34
  -2  -4 -11   20.83    4.47
  -2  -4 -11   20.84    2.06
   2  -4  11   21.29    4.37
  -2   4 -12   13.23    3.47
  -2  -4 -12   15.66    3.23
  -2  -4 -12   14.94    4.47
   2  -4  12   19.33    4.73
  -2   4 -13   11.46    3.71
   2  -4  13   11.22    5.10
  -2  -4 -13   12.69    2.28
  -2  -4 -13   21.59    7.78
  -2   4 -14   82.45    6.58
   2  -4  14   85.92   13.49
  -2  -4 -14   76.96    4.23
  -2  -4 -14   75.69    7.36
  -2   4 -15  127.18    7.93
  -2  -4 -15  109.71    5.23
  -2  -4 -15  120.41    8.79
   2  -4  15  111.95   10.03
  -2   4 -16    3.08    3.48
  -2  -4 -16    0.94    3.74
  -2  -4 -16    0.15    1.82
   2  -4  16    2.00    4.75
  -2   4 -17    4.79    4.42
  -2  -4 -17    5.05    4.52
  -2  -4 -17    5.09    2.25
   2  -4  17   -0.13   10.21
  -2   4 -18    0.10    6.22
  -2  -4 -18   -2.29    3.78
  -2  -4 -18   -0.53    1.83
   2  -4  18    1.24    5.02
  -2   4 -19    0.44   10.09
  -2  -4 -19   15.42    2.99
  -2  -4 -19   31.30    6.08
   2  -4  19   19.89    7.84
  -2   4 -20   -0.16    3.42
   2  -4  20    2.80    7.68
  -2  -4 -20   -0.26    1.59
  -2  -4 -20    3.33    5.91
  -2   4 -21    0.11    4.09
   2  -4  21    1.18    5.67
  -2  -4 -21   -0.28    1.89
  -2  -4 -21   -1.52    4.04
  -2   4 -22    0.10    6.09
  -2  -4 -22   20.90    5.83
  -2  -4 -22    0.53    2.63
   2  -4  22   15.41    7.99
   2   6 -23   -0.27    4.42
   2  -6 -23    0.81    3.56
   2  -6 -23    0.51    1.98
  -2  -6  23   -8.15    5.68
   2   6 -22    0.62    5.22
   2  -6 -22    1.62    2.64
   2  -6 -22    0.02    4.17
  -2  -6  22    9.38    6.71
   2   6 -21   -0.21    4.31
   2  -6 -21    0.94    2.21
   2  -6 -21    0.55    5.89
  -2  -6  21   -1.01    9.33
   2   6 -20   -0.01    3.19
   2  -6 -20   -0.38    2.66
   2  -6 -20   -0.38    1.76
  -2  -6  20    2.58    4.15
   2   6 -19    0.10    4.68
   2  -6 -19    7.60    3.90
   2  -6 -19    6.24    2.69
  -2  -6  19    2.61    5.98
   2   6 -18   -0.39    4.13
   2  -6 -18    5.21    2.43
   2  -6 -18    3.00    3.80
  -2  -6  18    1.25    5.25
   2   6 -17    5.04    4.02
   2  -6 -17    2.92    2.53
   2  -6 -17    3.59    3.90
  -2  -6  17    4.21    5.13
   2   6 -16   42.59    5.56
   2  -6 -16   39.96    6.08
   2  -6 -16   39.28    5.64
  -2  -6  16   36.04   10.90
   2   6 -15    0.77    3.07
   2  -6 -15   -2.64    3.20
   2  -6 -15   -0.86    2.12
   2   6 -14    8.21    6.67
   2  -6 -14   11.69    4.43
   2  -6 -14    8.88    2.79
  -2  -6  14    9.54    7.87
  -2   6  13    0.15    3.02
   2   6 -13    3.43    3.37
   2  -6 -13    8.66    3.56
   2  -6 -13    5.08    4.35
   2  -6 -13    8.35    4.23
  -2  -6  13    4.10    3.93
   2   6 -12  241.47    9.24
  -2   6  12  243.54   12.00
   2  -6 -12  243.42    8.38
   2  -6 -12  234.18    9.88
   2  -6 -12  250.17   11.03
  -2  -6  12  230.01   10.11
   2   6 -11   70.53    4.92
  -2   6  11   65.03    6.14
   2  -6 -11   69.90    5.36
   2  -6 -11   62.77    5.92
  -2  -6  11   67.67    5.66
   2  -6 -11   65.67    6.15
   2   6 -10    1.53    2.36
  -2   6  10    1.77    1.93
   2  -6 -10    1.02    2.93
   2  -6 -10    4.18    4.39
   2  -6 -10    2.14    2.04
  -2  -6  10    2.60    2.53
  -2   6   9   10.11    2.23
   2   6  -9    7.61    2.64
   2  -6  -9    4.63    5.25
  -2  -6   9    7.45    4.44
   2  -6  -9    6.55    2.97
   2   6  -8   40.91    3.63
  -2   6   8   45.68    3.29
   2  -6  -8   45.11    4.10
   2  -6  -8   42.37    4.36
  -2  -6   8   39.15    3.62
  -2   6   7 2454.65   61.76
   2   6  -7 2318.44   59.44
  -2  -6   7 2269.12   55.60
   2  -6  -7 2399.69   59.48
   2   6  -6  155.79    6.13
  -2   6   6  159.99    5.90
   2  -6  -6  154.52    9.44
  -2  -6   6  159.50    6.10
   2   6  -5    2.31    2.00
  -2   6   5   -0.76    2.25
   2  -6  -5    0.60    2.01
  -2  -6   5    1.97    1.83
  -2   6   4   92.22    5.26
  -2   6   4  109.94    7.91
   2  -6  -4   69.28    4.17
   2   6  -3   19.39    3.27
  -2   6   3   17.16    3.14
   2  -6  -3   19.43    2.54
  -2  -6   3   16.99    2.64
   2   6  -2  211.22    7.53
  -2   6   2  216.80    7.24
   2  -6  -2  224.33    6.41
  -2  -6   2  225.36    9.90
   2   6  -1    2.82    2.91
  -2   6   1    3.33    2.22
   2  -6  -1    3.66    1.74
  -2  -6   1    3.37    2.34
   2   6   0    9.26    3.26
  -2   6   0    8.79    3.83
   2  -6   0    7.53    3.08
  -2  -6   0    8.17    2.72
   2   6   1   19.56    6.39
  -2   6  -1   22.38    2.81
   2  -6   1   18.03    2.25
  -2  -6  -1   11.41    5.66
   2   6   2  610.66   17.30
  -2   6  -2  609.68   16.99
   2  -6   2  588.52   13.71
  -2  -6  -2  634.50   16.85
   2   6   3  123.80    4.74
   2   6   3  122.22    6.63
  -2   6  -3  117.87    4.41
   2  -6   3  114.54    4.32
  -2  -6  -3  123.49    6.23
   2   6   4    4.57    3.33
   2   6   4    5.81    2.91
  -2   6  -4    4.95    1.81
   2  -6   4    2.56    1.78
  -2  -6  -4    3.69    3.03
   2   6   5   21.00    2.04
  -2   6  -5   18.52    4.15
   2  -6   5   21.39    2.60
  -2  -6  -5   21.15    4.00
  -2   6  -6  247.34    7.45
   2   6   6  255.04    6.78
  -2  -6  -6  253.06   10.09
   2  -6   6  246.98    7.98
   2   6   7  408.76    9.93
  -2   6  -7  412.96   11.15
   2  -6   7  412.08   12.14
  -2  -6  -7  423.17   18.94
  -2   6  -8  536.24   14.21
   2   6   8  529.14   14.30
  -2  -6  -8  540.96   17.26
   2  -6   8  498.26   14.56
   2   6   9  116.82    4.48
  -2   6  -9  122.58    5.66
   2  -6   9  111.45    6.39
  -2  -6  -9  105.56   10.53
  -2  -6  -9  113.49    7.70
   2   6  10    1.10    1.98
  -2   6 -10    1.46    2.55
   2  -6  10    3.57    5.56
  -2  -6 -10    5.06    3.54
  -2  -6 -10    6.38    3.98
  -2   6 -11    1.48    2.67
   2  -6  11    3.24    3.33
  -2  -6 -11    5.16    6.93
  -2  -6 -11    4.12    3.60
  -2  -6 -11    0.27    1.64
  -2   6 -12  165.33   11.64
   2  -6  12  158.40   14.68
  -2  -6 -12  184.09   11.03
  -2  -6 -12  162.14    7.72
  -2  -6 -12  162.14   14.07
  -2   6 -13   -0.50    2.88
   2  -6  13    2.03    3.76
  -2  -6 -13    4.07    4.27
  -2  -6 -13    0.04    1.56
  -2  -6 -13    2.12    3.66
  -2   6 -14    1.22    3.38
  -2  -6 -14    0.89    4.08
  -2  -6 -14    3.07    4.95
   2  -6  14    2.46    4.36
  -2  -6 -14    2.45    3.01
  -2   6 -15   34.44    5.28
  -2  -6 -15   32.21    6.24
  -2  -6 -15   27.85    2.81
   2  -6  15   28.68    6.72
  -2  -6 -15   -0.67    7.00
  -2   6 -16   49.14    5.96
   2  -6  16   43.81    8.00
  -2  -6 -16   33.72    3.14
  -2  -6 -16   43.14    6.43
  -2   6 -17    0.33    3.50
   2  -6  17   -1.52    8.40
  -2  -6 -17    1.49    1.63
  -2  -6 -17   -0.47    3.92
  -2   6 -18   -0.25    3.21
   2  -6  18   -1.58    4.40
  -2  -6 -18    1.60    3.23
  -2  -6 -18    0.05    2.31
  -2   6 -19   -0.07    4.18
  -2  -6 -19    0.59    2.74
  -2  -6 -19    3.10    4.11
   2  -6  19    1.49    5.46
  -2   6 -20    0.03    4.41
   2  -6  20    5.99    5.95
  -2  -6 -20   -0.21    6.79
  -2  -6 -20    0.72    7.18
  -2  -6 -20    0.47    2.73
  -2   6 -21    0.03    4.37
   2  -6  21    2.76    6.09
  -2  -6 -21    0.41    2.52
  -2  -6 -21   -0.24    4.09
   2   8 -21   -0.21    8.34
   2  -8 -21    0.72    3.59
   2  -8 -21    4.92    8.06
   2  -8 -21    0.67    2.15
  -2  -8  21    0.50    5.86
   2   8 -20    0.44    8.79
   2  -8 -20    2.93    2.76
   2  -8 -20    1.09    4.28
   2  -8 -20   13.40    5.81
  -2  -8  20   20.54   11.13
   2   8 -19    0.07    6.99
   2  -8 -19   -0.79    3.49
   2  -8 -19    1.04    2.29
   2  -8 -19    7.15    4.75
  -2  -8  19   -0.23    5.33
   2   8 -18   -0.16    3.88
   2  -8 -18    2.14    4.42
   2  -8 -18    2.47    3.60
  -2  -8  18    0.70    4.99
   2   8 -17   -0.01    4.04
   2  -8 -17    6.75    3.88
   2  -8 -17    3.67    4.68
  -2  -8  17    0.18    4.90
   2   8 -16   22.29    5.20
   2  -8 -16   21.10    5.87
   2  -8 -16   18.83    5.08
  -2  -8  16   18.88    6.22
   2   8 -15    4.60    4.25
   2  -8 -15   10.87    4.27
   2  -8 -15    8.03    7.95
  -2  -8  15   10.91    4.91
  -2   8  14   36.49    4.72
   2   8 -14   36.24    5.35
   2  -8 -14   31.82    6.16
   2  -8 -14   35.16    5.49
  -2  -8  14   33.90    6.17
   2   8 -13   29.12    5.09
  -2   8  13   30.39    4.09
   2  -8 -13   26.73    5.78
   2  -8 -13   33.21    8.28
  -2  -8  13   26.48    5.61
   2   8 -12    2.17    3.40
  -2   8  12    2.67    2.65
   2  -8 -12    1.54    3.60
  -2  -8  12    3.69    3.83
   2  -8 -12    3.95    4.01
  -2   8  11  152.73    7.06
   2   8 -11  160.11    8.38
   2  -8 -11  153.48    8.63
   2  -8 -11  166.59    9.11
  -2  -8  11  143.27    8.52
  -2   8  10  164.18    6.95
   2   8 -10  157.11    8.13
   2  -8 -10  164.77   11.92
   2  -8 -10  152.33    8.46
   2   8  -9   18.92    3.94
  -2   8   9   18.11    3.20
   2  -8  -9   22.12    6.57
  -2  -8   9   14.92    3.70
   2   8  -8   12.03    3.53
  -2   8   8   17.25    4.84
   2  -8  -8   12.92    5.95
  -2  -8   8   12.42    3.14
   2   8  -7   38.84    4.04
  -2   8   7   42.66    5.97
   2  -8  -7   42.88    4.16
  -2  -8   7   36.39    5.77
   2   8  -6   12.10    3.17
  -2   8   6   19.44    5.07
   2  -8  -6   16.04    3.05
  -2  -8   6   12.31    2.78
   2   8  -5    8.98    3.07
  -2   8   5   12.85    3.30
  -2   8   5    8.92    2.87
   2  -8  -5    7.98    2.57
  -2  -8   5    6.75    2.45
   2   8  -4   16.19    3.37
  -2   8   4   14.27    3.26
  -2   8   4   14.67    3.29
  -2  -8   4   11.99    2.63
   2  -8  -4   16.09    2.62
   2   8  -3    2.59    4.98
  -2   8   3    7.42    2.74
   2  -8  -3    6.19    3.46
  -2  -8   3    3.23    2.19
   2   8  -2   59.55    7.67
  -2   8   2   59.10    6.31
   2  -8  -2   59.09    4.98
  -2  -8   2   57.45    3.80
   2   8  -1   16.07    6.18
  -2   8   1   17.38    2.92
   2  -8  -1   15.75    2.15
  -2  -8   1   15.98    2.81
   2   8   0    6.88    3.36
  -2   8   0   10.55    2.58
   2  -8   0    8.48    1.88
  -2  -8   0    5.13    2.59
   2   8   1  129.74    6.99
  -2   8  -1  125.88    5.50
   2  -8   1  123.54    4.70
  -2  -8  -1  127.01    5.95
   2   8   2  224.04    9.51
  -2   8  -2  224.89   10.37
   2  -8   2  212.47    6.82
  -2  -8  -2  231.79    8.76
   2   8   3    9.71    3.91
  -2   8  -3    9.75    4.50
   2  -8   3   10.34    2.11
  -2  -8  -3   10.88    3.24
   2   8   4   13.39    4.13
   2   8   4   13.73    2.50
  -2   8  -4   12.66    2.67
   2  -8   4    6.63    2.33
  -2  -8  -4   12.67    3.52
   2   8   5   25.73    2.79
  -2   8  -5   23.96    3.33
   2  -8   5   27.42    4.91
  -2  -8  -5   26.05    7.48
   2   8   6   77.71    5.72
  -2   8  -6   69.35    4.52
   2  -8   6   58.87    4.25
  -2  -8  -6   67.88    5.81
  -2   8  -7   15.91    5.73
   2   8   7   14.44    2.46
  -2  -8  -7   23.35    4.63
   2  -8   7   15.01    3.39
   2   8   8   14.01    2.47
  -2   8  -8   18.56    3.61
   2  -8   8   11.58    6.55
  -2  -8  -8   20.28    5.31
   2   8   9  217.72    9.53
  -2   8  -9  208.95   12.68
   2  -8   9  199.28    9.77
  -2  -8  -9  209.47   11.33
   2   8  10   18.21    2.61
  -2   8 -10   11.64    4.08
   2  -8  10   13.71    4.62
  -2  -8 -10   13.37    5.20
  -2  -8 -10   19.19    5.84
   2   8  11    7.44    2.40
  -2   8 -11    3.99    3.66
   2  -8  11    6.18    4.24
  -2  -8 -11    7.66    4.69
  -2  -8 -11    5.67    5.17
   2   8  12   40.23    4.21
  -2   8 -12   60.58    5.84
   2  -8  12   54.32    6.79
  -2  -8 -12   68.97   12.82
  -2  -8 -12   57.64   10.93
  -2   8 -13    5.35    3.87
  -2  -8 -13    4.56    4.67
  -2  -8 -13    8.81    5.34
   2  -8  13    5.32    4.62
  -2   8 -14   23.18    4.73
   2  -8  14   18.05    5.94
  -2  -8 -14   19.52    6.71
  -2  -8 -14   17.74    5.75
  -2   8 -15   -0.08    3.96
   2  -8  15   -0.23    4.89
  -2  -8 -15   10.87    4.63
  -2  -8 -15    2.60    8.53
  -2   8 -16    0.08    4.25
   2  -8  16    6.93    8.56
  -2  -8 -16   12.05    5.55
  -2  -8 -16    0.86    4.52
  -2   8 -17    0.37    4.68
   2  -8  17    5.06    5.27
  -2  -8 -17    2.55    5.40
  -2  -8 -17    0.27    7.38
  -2   8 -18    0.12    4.36
  -2  -8 -18   -0.95    5.05
  -2  -8 -18   -0.44    3.91
   2  -8  18   -2.31    5.07
  -2   8 -19    0.20    4.30
   2  -8  19   10.02    5.48
  -2  -8 -19   -6.05    5.11
  -2  -8 -19   -0.51    3.99
   2  10 -18   -0.01    4.54
   2 -10 -18    0.57    3.61
   2 -10 -18    2.77    4.24
  -2 -10  18    0.13    5.06
   2  10 -17    0.04    6.48
   2 -10 -17    0.02    3.09
   2 -10 -17    0.99    6.00
  -2 -10  17    0.22    4.16
   2  10 -16    0.15    7.12
  -2  10  16    0.19    2.55
   2 -10 -16   -0.47    3.24
   2 -10 -16    2.10    3.56
  -2 -10  16    0.48    3.93
   2  10 -15    0.12    4.47
  -2  10  15    0.09    2.78
   2 -10 -15    1.34    3.45
   2 -10 -15    0.10    3.54
  -2 -10  15    4.31    4.16
  -2  10  14   18.52    3.81
   2  10 -14   26.84    5.70
   2 -10 -14   16.13    7.91
   2 -10 -14   12.26    8.72
  -2 -10  14   18.06    8.50
   2  10 -13    0.01    3.50
  -2  10  13    0.49    2.19
   2 -10 -13    2.49    3.04
  -2 -10  13   -1.03    3.33
   2 -10 -13    0.35    2.98
   2  10 -12    1.68    3.36
  -2  10  12    1.06    2.07
   2 -10 -12   -1.65    2.83
  -2 -10  12    0.03    2.97
   2 -10 -12    0.30    2.89
   2  10 -11    6.17    4.37
  -2  10  11    7.29    2.89
   2 -10 -11    6.68    3.80
   2 -10 -11    6.69    6.59
  -2 -10  11    8.09    3.89
  -2  10  10   47.94    4.51
   2  10 -10   40.89    9.51
   2 -10 -10   43.19    5.46
   2 -10 -10   44.93    8.52
  -2 -10  10   39.59    5.35
  -2  10   9   23.51    3.77
   2  10  -9   16.57    4.95
  -2 -10   9   20.04    4.18
   2 -10  -9   20.32    4.19
   2  10  -8   45.64    8.98
  -2  10   8   48.23    4.66
   2 -10  -8   47.71    4.86
  -2 -10   8   37.09    4.86
   2  10  -7   -0.59    3.12
  -2  10   7   -0.10    2.53
   2 -10  -7    4.75    4.07
  -2 -10   7    1.64    4.15
   2  10  -6    2.74    3.49
  -2  10   6    2.53    2.95
   2 -10  -6   -0.50    2.60
  -2 -10   6    4.65    2.67
   2  10  -5    2.45    3.58
  -2  10   5    2.77    3.64
  -2  10   5    3.18    3.33
   2 -10  -5    4.04    2.55
  -2 -10   5    3.45    2.62
   2  10  -4    4.68    3.90
  -2  10   4    9.33    6.19
  -2  10   4    6.86    3.62
  -2 -10   4    7.53    2.89
   2 -10  -4    5.02    2.60
   2  10  -3   30.31    5.19
  -2  10   3   34.54    5.01
  -2  10   3   29.89    4.61
   2 -10  -3   28.46    3.43
  -2 -10   3   26.55    6.27
   2  10  -2    3.20    6.87
  -2  10   2    5.29    3.52
   2 -10  -2    4.88    2.27
  -2 -10   2    6.25    2.82
  -2  10   1    7.63    3.76
   2  10  -1   11.83    7.11
  -2 -10   1   12.44    3.10
   2 -10  -1    8.64    2.48
   2  10   0    2.74    3.40
  -2  10   0    1.90    2.81
   2 -10   0   -0.68    3.22
  -2 -10   0    1.00    2.51
   2  10   1    7.65    4.41
  -2  10  -1   10.84    3.55
   2 -10   1    5.87    4.01
  -2 -10  -1   12.04    5.63
  -2  10  -2    1.03    2.61
   2  10   2    0.94    3.35
  -2 -10  -2    0.93    4.19
   2 -10   2    0.23    1.82
   2  10   3    6.30    4.18
   2  10   3    4.52    3.01
  -2  10  -3    3.78    3.21
   2 -10   3    4.06    2.27
  -2 -10  -3    3.41    3.14
   2  10   4   30.34    5.73
  -2  10  -4   31.66    7.12
   2  10   4   26.26    3.83
  -2 -10  -4   23.25    4.59
   2 -10   4   17.36    3.25
  -2  10  -5   13.44    3.94
   2  10   5   14.28    3.23
  -2 -10  -5   13.44    7.38
   2 -10   5   14.16    4.84
   2  10   6    0.56    2.17
  -2  10  -6   -0.85    2.85
   2 -10   6    3.22    2.36
  -2 -10  -6    1.98    3.24
   2  10   7   29.61    3.45
  -2  10  -7   27.39    7.97
   2 -10   7   24.12    4.28
  -2 -10  -7   30.99    5.42
   2  10   8   87.04    4.88
  -2  10  -8   87.62    6.67
   2 -10   8   73.85    6.14
  -2 -10  -8   89.43   11.22
   2  10   9    2.74    3.39
  -2  10  -9    4.95    3.61
   2 -10   9    0.94    3.23
  -2 -10  -9    3.73    4.04
  -2  10 -10   11.25    3.85
   2  10  10   -0.08    3.63
  -2 -10 -10    4.37    7.78
   2 -10  10    6.90    3.77
  -2 -10 -10    3.71    4.51
   2  10  11    0.27    1.97
  -2  10 -11    2.96    4.01
   2 -10  11    4.09    3.63
  -2 -10 -11    3.85    6.51
  -2 -10 -11    1.01    4.12
   2  10  12   49.58    4.16
  -2  10 -12   64.27   11.79
   2 -10  12   45.17    6.64
  -2 -10 -12   56.74    7.35
  -2 -10 -12   50.88    7.09
  -2  10 -13   88.21    7.97
   2  10  13   66.65    5.08
  -2 -10 -13   80.52    8.48
   2 -10  13   66.12    7.89
  -2 -10 -13   73.93    7.97
  -2  10 -14    0.03    3.50
  -2 -10 -14    5.35    4.00
  -2 -10 -14   -0.24    3.67
   2 -10  14   -3.06    3.76
  -2  10 -15    0.19    3.65
   2 -10  15   -1.81    4.11
  -2 -10 -15   -0.88    4.11
  -2 -10 -15    0.56    3.84
  -2  10 -16    0.01    4.42
   2 -10  16    3.60    5.15
  -2 -10 -16    0.17    4.69
  -2 -10 -16   11.11    8.79
  -2  10 -17   -0.06    6.72
   2 -10  17   -0.08    7.67
  -2 -10 -17   -0.41    4.75
  -2 -10 -17   -0.69    4.08
   2  12 -15    4.28    8.52
  -2  12  15   -0.31    2.90
   2 -12 -15    7.60    3.98
   2 -12 -15    4.07    3.98
  -2 -12  15    1.61    5.04
  -2  12  14    0.05    2.99
   2  12 -14    7.50    5.52
   2 -12 -14    4.39    4.09
  -2 -12  14    8.72    4.71
   2 -12 -14    8.62    3.78
   2  12 -13   -0.14    3.96
  -2  12  13   -0.42    2.10
   2 -12 -13    2.68    2.75
   2 -12 -13   -2.42    4.68
  -2 -12  13   -0.26    3.29
   2  12 -12    3.41    4.06
  -2  12  12    0.23    2.18
   2 -12 -12   -0.26    4.32
   2 -12 -12   -2.58    2.96
  -2 -12  12   -1.40    3.05
   2  12 -11    0.03    4.49
  -2  12  11    0.67    3.77
   2 -12 -11   -1.15    3.07
   2 -12 -11   -1.63    2.78
  -2 -12  11   -0.94    3.16
  -2  12  10    0.89    3.80
   2  12 -10   -0.02    3.74
  -2 -12  10    2.54    4.45
   2 -12 -10   -1.09    4.01
   2  12  -9    0.06    5.93
  -2  12   9    0.98    2.42
  -2 -12   9    4.95    2.68
   2  12  -8   18.31    5.42
  -2  12   8   18.91    4.02
   2 -12  -8   15.97    3.54
  -2 -12   8   11.22    3.91
   2  12  -7    0.82    5.78
  -2  12   7    1.77    2.63
   2 -12  -7   -2.74    3.78
  -2 -12   7    0.51    2.48
   2  12  -6   17.66    5.19
  -2  12   6   13.81    4.25
   2 -12  -6   15.59    3.34
  -2 -12   6   12.99    3.63
  -2  12   5   -2.69    3.49
   2  12  -5    0.69    3.75
  -2  12   5    2.05    5.10
   2 -12  -5    1.95    2.12
  -2 -12   5    2.19    4.36
  -2  12   4    0.95    3.54
   2  12  -4    6.03    3.91
  -2  12   4    0.41    3.70
   2 -12  -4    0.20    3.90
  -2 -12   4    3.24    2.72
   2  12  -3    1.44    3.31
  -2  12   3   -1.46    3.11
  -2  12   3    4.46    3.12
   2 -12  -3    1.23    1.84
  -2 -12   3   -2.65    2.23
  -2  12   2    3.88    3.78
   2  12  -2    5.55    4.31
  -2 -12   2    1.31    2.84
   2 -12  -2    6.07    2.35
   2  12  -1   -1.81    5.64
  -2  12   1    0.58    2.96
   2 -12  -1    0.11    1.87
  -2 -12   1    1.79    2.33
   2  12   0    2.38    4.13
  -2  12   0    4.16    3.47
   2 -12   0    2.39    3.62
  -2 -12   0    2.28    2.85
   2  12   1   12.04    5.00
  -2  12  -1   10.22    6.61
   2 -12   1   10.00    2.74
  -2 -12  -1   11.99    5.77
   2  12   2   23.61    4.36
   2  12   2   18.82    5.61
  -2  12  -2   15.56    7.79
   2 -12   2   14.41    3.10
  -2 -12  -2   20.38    4.00
   2  12   3   -1.51    4.49
   2  12   3    1.34    6.39
  -2  12  -3    1.27    3.07
   2 -12   3    0.46    3.34
  -2 -12  -3    1.01    2.97
   2  12   4   37.13    4.66
   2  12   4   36.11    6.45
  -2  12  -4   30.35    5.50
   2 -12   4   27.51    3.97
  -2 -12  -4   35.43    4.85
   2  12   5    2.57    2.61
  -2  12  -5    0.82    6.13
   2 -12   5    0.74    2.43
  -2 -12  -5    1.98    3.12
   2  12   6    2.33    2.06
  -2  12  -6   -1.08    3.36
   2 -12   6   -1.52    2.15
   2  12   7    8.85    2.89
  -2  12  -7    6.32    4.68
   2 -12   7    6.38    3.42
  -2 -12  -7    8.97    4.13
   2  12   8    1.96    2.18
  -2  12  -8    2.32    3.90
   2 -12   8    1.13    2.86
  -2 -12  -8   -0.86    5.94
   2  12   9    0.35    1.75
  -2  12  -9    2.49    5.33
   2 -12   9   -1.61    2.68
  -2 -12  -9   -1.30    3.03
  -2  12 -10   -0.86    3.21
   2  12  10   -0.31    1.67
  -2 -12 -10   -2.50    5.37
   2 -12  10    3.15    2.78
   2  12  11   -0.03    1.51
  -2  12 -11    0.92    3.17
  -2 -12 -11    0.20    3.10
  -2 -12 -11    0.14    3.20
   2 -12  11   -0.13    2.93
   2  12  12   -0.16    1.68
  -2  12 -12   -0.67    3.44
   2 -12  12    2.80    3.35
  -2 -12 -12    1.27    3.51
  -2 -12 -12    0.07    3.68
   2  12  13   -0.17    3.15
  -2  12 -13    4.14    4.07
   2 -12  13    7.05    7.03
  -2 -12 -13   -0.51    7.07
  -2 -12 -13    0.21    4.29
   2  14  -8    0.03    6.05
  -2  14   8    0.37    2.25
   2 -14  -8   -1.39    2.90
  -2 -14   8    0.51    2.24
   2  14  -7   -0.35    4.21
  -2  14   7    0.13    4.69
   2 -14  -7    0.96    2.13
  -2 -14   7    0.07    2.62
   2  14  -6    0.07    7.74
  -2  14   6    0.13    3.56
   2 -14  -6    3.20    2.38
  -2 -14   6    2.58    3.07
   2  14  -5    0.25    3.99
  -2  14   5   -0.17    3.09
   2 -14  -5    0.46    1.99
  -2 -14   5   -2.24    2.55
  -2  14   4    0.07    4.95
   2  14  -4   -0.24    6.10
  -2  14   4   -0.08    3.09
   2 -14  -4   -0.00    1.77
  -2 -14   4   -0.31    2.25
  -2  14   3    0.06    4.03
   2  14  -3    7.23    4.54
  -2  14   3   -0.11    6.72
   2 -14  -3    3.00    3.84
  -2 -14   3    1.74    2.95
  -2  14   2    0.19    3.93
   2  14  -2    4.46    4.30
  -2  14   2    0.01    3.76
  -2 -14   2    2.58    4.46
   2 -14  -2    0.62    2.07
   2  14  -1    4.33    6.99
  -2  14   1   -0.08    4.04
  -2  14   1    0.14    4.41
  -2 -14   1    2.31    2.69
   2 -14  -1    1.27    2.17
   2  14   0    0.80    3.98
  -2  14   0   -1.86    3.67
   2 -14   0   -0.31    2.03
  -2 -14   0   -1.41    2.53
  -2  14  -1   -0.88    3.71
   2  14   1   -0.04    3.28
   2  14   1    1.84    3.96
   2 -14   1    1.59    2.01
  -2 -14  -1   -0.63    2.53
   2  14   2    2.14    5.68
  -2  14  -2    0.11    4.15
   2 -14   2    2.49    3.76
  -2 -14  -2    1.88    2.83
   2  14   3   -1.20    3.93
  -2  14  -3    1.52    3.62
   2  14   3    2.26    2.94
  -2 -14  -3   -0.61    2.54
   2 -14   3    0.49    2.10
   2  14   4    4.85    3.73
  -2  14  -4   11.11    5.14
   2 -14   4    4.41    5.00
  -2 -14  -4    5.67    3.57
   2  14   5   -0.50    3.86
  -2  14  -5    0.10    3.37
   2 -14   5   -0.86    2.10
  -2 -14  -5    1.78    2.49
   2  14   6    0.79    3.78
  -2  14  -6   -0.01    6.34
   2 -14   6    2.09    4.09
  -2 -14  -6   -0.69    2.76
   2  14   7   -3.06    2.35
  -2  14  -7   -0.11    3.93
   2 -14   7   -1.89    2.69
  -2 -14  -7    4.47    2.90
   3   1 -25    3.69    5.90
   3   1 -25    6.91    6.10
  -3   1  25    1.30    7.38
   3  -1 -25    5.08    4.36
   3  -1 -25    5.20    5.75
  -3  -1  25    0.06    7.50
   3   1 -24    9.03    6.63
   3   1 -24   27.47    6.47
  -3   1  24    0.22    7.94
   3  -1 -24   11.71    4.94
   3  -1 -24   17.54    6.03
  -3  -1  24    1.05    8.17
   3   1 -23   27.67    6.02
  -3   1  23   -0.28    7.79
   3   1 -23    5.71    6.51
   3  -1 -23   14.22    8.49
   3  -1 -23   22.49    5.83
  -3  -1  23   -0.12   13.42
  -3   1  22    6.87    6.65
   3   1 -22   11.36    5.26
   3  -1 -22    7.55    4.59
  -3  -1  22    6.51    7.00
   3  -1 -22    4.66    8.01
   3   1 -21  134.49   13.55
  -3   1  21  125.78   16.77
   3  -1 -21   96.86    8.62
  -3  -1  21  113.86   11.35
   3  -1 -21  128.97    8.78
  -3   1  20   75.69    9.52
   3   1 -20   94.14   12.52
   3  -1 -20   72.03    7.32
   3  -1 -20   91.05    7.42
  -3  -1  20   82.79   10.15
   3   1 -19   29.89    5.45
  -3   1  19   21.67    7.24
   3  -1 -19   27.20    5.32
  -3  -1  19   32.46    7.33
   3  -1 -19   25.45    5.11
   3   1 -18    6.35    4.33
  -3   1  18   10.46    5.73
   3  -1 -18   13.10    7.72
  -3  -1  18    8.63    5.84
   3  -1 -18    7.58    3.94
   3   1 -17   -1.00    2.93
  -3   1  17   -1.39    3.98
   3  -1 -17   -2.61    3.33
   3  -1 -17    4.32    5.05
  -3  -1  17    1.15    4.14
   3   1 -16    7.31    3.45
  -3   1  16    6.28    7.76
   3  -1 -16    4.79    3.49
  -3  -1  16    7.88    4.77
   3  -1 -16    9.60    4.06
   3   1 -15   11.14    3.30
  -3   1  15    8.21    4.48
   3  -1 -15    8.52    3.26
  -3  -1  15    9.42    4.47
   3  -1 -15   10.88    3.94
  -3   1  14  216.53    9.60
   3   1 -14  223.44    7.81
   3  -1 -14  212.68    9.18
   3  -1 -14  219.74    7.96
  -3  -1  14  221.97    9.72
   3   1 -13   10.75    2.84
  -3   1  13   12.27    3.80
   3  -1 -13    6.74    3.61
   3  -1 -13   12.24    2.93
  -3  -1  13    9.63    3.72
   3   1 -12   31.38    3.30
  -3   1  12   24.30    4.34
   3  -1 -12   30.80    5.82
  -3  -1  12   29.14    4.34
   3  -1 -12   26.98    4.12
   3   1 -11  135.14    5.64
  -3   1  11  133.75    6.80
   3  -1 -11  137.78    5.92
  -3  -1  11  127.29    6.70
   3  -1 -11  137.79    6.90
   3   1 -10  552.09   13.70
  -3   1  10  526.34   15.10
   3  -1 -10  547.31   15.61
  -3  -1  10  540.30   15.02
   3  -1 -10  537.82   13.93
  -3   1   9    7.91    2.91
   3   1  -9    6.62    2.34
   3  -1  -9   10.66    3.31
   3  -1  -9    9.29    2.44
  -3  -1   9    8.56    2.76
  -3   1   8  111.78    4.86
   3  -1  -8  109.60    6.72
  -3  -1   8  114.43    6.88
   3  -1  -8  110.29    4.12
   3   1  -7  273.95    6.68
  -3   1   7  270.99    7.58
   3  -1  -7  278.93    7.78
   3  -1  -7  267.36    8.71
  -3  -1   7  279.93    7.37
  -3   1   6   14.14    4.67
   3   1  -6   19.36    4.03
   3  -1  -6   18.57    4.93
   3  -1  -6   16.92    2.59
  -3  -1   6   17.46    2.72
  -3   1   5  128.81    6.07
   3   1  -5  127.06    8.56
   3  -1  -5  128.13    5.41
   3  -1  -5  206.15   11.19
  -3  -1   5  130.32    5.76
  -3   1   4   89.87    5.37
  -3   1   4   92.13    4.53
   3   1  -4   89.03    4.17
   3  -1  -4   96.40    5.38
   3  -1  -4   93.10    3.91
   3   1  -3  412.68    9.68
  -3   1   3  401.69   10.82
  -3   1   3  427.14    8.72
  -3  -1   3  415.17    8.15
   3  -1  -3  406.68    8.04
   3  -1  -3  388.50    8.81
  -3   1  -1 1209.13   23.98
   3  -1   1 1207.02   24.57
  -3  -1  -1 1210.64   27.05
  -3   1  -2   27.16    4.03
   3  -1   2   27.51    4.40
  -3   1  -3  552.31   14.22
   3  -1   3  529.25   14.86
  -3  -1  -3  527.08   21.45
  -3   1  -4  123.81    5.13
   3  -1   4  121.08    8.41
  -3  -1  -4  117.44    5.97
   3   1   5  155.58    6.30
  -3   1  -5  161.72    5.51
   3  -1   5  161.33    6.06
  -3  -1  -5  157.68    6.15
  -3   1  -6    3.74    4.07
   3   1   6    4.05    2.83
  -3  -1  -6    4.76    4.60
   3  -1   6    3.87    2.77
   3   1   7    0.22    2.18
  -3   1  -7   -0.07    1.68
   3  -1   7   -0.10    2.10
  -3  -1  -7    0.09    2.01
   3   1   8    9.27    4.27
  -3   1  -8   12.24    3.41
   3  -1   8    9.14    4.15
  -3  -1  -8   11.49    3.94
   3   1   9  814.23   22.72
  -3   1  -9  798.56   20.24
   3  -1   9  796.43   22.01
  -3  -1  -9  810.34   21.63
   3   1  10   69.94    6.12
  -3   1 -10   64.64    4.91
   3  -1  10   67.05    9.53
  -3  -1 -10   62.27    5.24
  -3   1 -11    6.34    5.12
   3   1  11    4.53    3.89
  -3  -1 -11    4.73    3.26
   3  -1  11    4.78    3.94
   3   1  12   45.35    6.16
  -3   1 -12   43.42    4.70
   3  -1  12   50.68    6.27
  -3  -1 -12   50.62    8.41
   3   1  13  181.78   10.26
  -3   1 -13  171.78    7.96
   3  -1  13  184.49   10.21
  -3  -1 -13  166.63    8.35
   3   1  14   62.14    7.85
  -3   1 -14   64.25    6.10
   3  -1  14   55.36    7.83
  -3  -1 -14   60.57    6.38
   3   1  15   -3.13    4.62
  -3   1 -15    1.40    3.54
   3  -1  15    2.02    7.86
  -3  -1 -15   -4.81    6.29
   3   1  16   82.97   15.58
  -3   1 -16   77.89   12.04
   3  -1  16   65.56    9.50
  -3  -1 -16   62.16    7.17
   3   1  17    3.66    8.62
  -3   1 -17   -0.81    3.90
   3  -1  17   -2.33    5.21
  -3  -1 -17    0.36    4.07
  -3  -1 -17   -1.87    3.13
   3   1  18  115.79   11.34
  -3   1 -18  117.19    9.16
   3  -1  18  113.23   11.52
  -3  -1 -18   92.92    7.62
  -3  -1 -18  115.68   15.02
   3   1  19   23.96    8.23
  -3   1 -19   27.88    6.74
   3  -1  19   19.71    8.64
  -3  -1 -19   19.82    5.13
  -3  -1 -19   27.74    6.53
   3   1  20   45.40    9.93
  -3   1 -20   57.50    8.22
   3  -1  20   55.34    9.84
  -3  -1 -20   37.05    5.99
  -3  -1 -20   53.85    7.90
   3   1  21   -0.70    8.58
  -3   1 -21   24.42   11.15
   3  -1  21    0.13    9.00
  -3  -1 -21   33.41    7.38
  -3  -1 -21   21.92    7.31
   3   1  22   -0.59    8.30
  -3   1 -22   27.28    6.72
   3  -1  22   -0.43    8.51
  -3  -1 -22   11.26   10.52
  -3  -1 -22    7.19    4.26
  -3   1 -23   -1.43    4.60
   3  -1  23    0.46    5.95
  -3  -1 -23   -0.69    2.76
  -3  -1 -23    2.27    4.56
   3   3 -24    4.40    5.17
   3  -3 -24    1.75    3.21
   3  -3 -24   -0.42    4.37
  -3  -3  24   -0.00    6.73
   3   3 -23   44.10    7.58
   3  -3 -23   24.66    4.94
   3  -3 -23   41.43    6.18
  -3  -3  23   -0.22    9.26
   3   3 -22   15.12    5.77
   3  -3 -22   10.73    4.97
   3  -3 -22   10.29    3.71
  -3  -3  22    0.02    7.36
   3   3 -21   10.83    5.02
  -3   3  21    6.61    5.85
   3  -3 -21    2.64    5.41
   3  -3 -21    2.48    4.31
  -3  -3  21    4.82    6.45
   3   3 -20    7.68    4.76
  -3   3  20    3.42    5.52
   3  -3 -20    6.37    4.14
  -3  -3  20    4.83    6.20
   3  -3 -20    7.73    5.68
  -3   3  19   43.95    7.51
   3   3 -19   52.76    6.67
   3  -3 -19   50.27    9.60
   3  -3 -19   33.51    7.75
  -3  -3  19   46.95    8.31
  -3   3  18   15.59    6.17
   3   3 -18   18.05    5.18
   3  -3 -18   20.07    3.96
   3  -3 -18   18.39    4.63
  -3  -3  18   18.31   11.54
  -3   3  17   83.37    8.15
   3   3 -17   94.73    7.39
   3  -3 -17   73.01    6.22
   3  -3 -17   74.34    5.74
  -3  -3  17   75.54    8.61
   3   3 -16    8.12    3.92
  -3   3  16    7.03    4.98
   3  -3 -16    9.05    6.00
  -3  -3  16   13.00    5.32
   3  -3 -16   11.72    5.42
  -3   3  15   43.37    5.74
   3   3 -15   46.19    4.91
   3  -3 -15   46.76    4.80
   3  -3 -15   50.63    6.56
  -3  -3  15   41.46    6.16
   3   3 -14  182.22    7.41
  -3   3  14  177.58    8.51
   3  -3 -14  175.57    7.47
  -3  -3  14  169.52    8.72
   3  -3 -14  170.31    8.96
  -3   3  13    1.38    2.81
   3   3 -13    0.90    2.33
   3  -3 -13    1.03    1.90
  -3  -3  13    0.99    2.85
   3  -3 -13    2.99    4.10
  -3   3  12   26.15    4.06
   3   3 -12   29.01    3.21
   3  -3 -12   31.20    3.64
   3  -3 -12   23.43    2.95
  -3  -3  12   28.32    4.19
  -3   3  11  183.43    7.59
   3   3 -11  193.45    9.47
   3  -3 -11  178.80    6.21
   3  -3 -11  179.12    9.30
  -3  -3  11  172.28    7.38
  -3   3  10  642.16   17.11
   3   3 -10  646.85   15.72
   3  -3 -10  634.55   16.61
   3  -3 -10  625.13   15.54
  -3  -3  10  606.65   19.22
  -3   3   9    0.77    2.53
   3   3  -9    3.14    2.20
   3  -3  -9   -4.62    4.38
   3  -3  -9    0.93    2.00
  -3  -3   9    2.25    2.48
   3   3  -8  381.50    9.83
  -3   3   8  397.40   13.79
   3  -3  -8  375.80   10.36
  -3  -3   8  368.77   10.20
   3  -3  -8  388.36   10.37
   3   3  -7 1021.00   21.77
  -3   3   7  967.59   21.64
   3  -3  -7  989.08   22.05
   3  -3  -7  982.35   22.35
  -3  -3   7  965.81   21.44
   3   3  -6 1169.67   24.41
  -3   3   6 1148.28   24.85
   3  -3  -6 1143.58   24.90
  -3  -3   6 1116.04   23.85
   3  -3  -6 1141.46   24.83
  -3   3   5   25.12    2.51
   3   3  -5   25.70    2.38
   3  -3  -5   23.31    2.21
  -3  -3   5   25.56    2.39
   3  -3  -5   25.30    2.59
  -3   3   421735.74  621.74
   3   3  -422374.26  633.69
   3  -3  -421874.08  628.96
   3  -3  -421882.76  626.58
  -3  -3   421633.25  615.99
  -3   3   3 1302.50   28.72
   3   3  -3 1261.69   30.65
  -3   3   3 1380.77   28.32
   3  -3  -3 1285.34   25.98
  -3  -3   3 1288.63   27.39
   3   3  -2  712.65   16.65
  -3   3   2  786.97   17.77
   3  -3  -2  795.04   15.20
  -3  -3   2  735.67   16.67
   3   3  -1  104.78    9.63
  -3   3   1  114.02    3.42
   3  -3  -1  119.88    4.24
  -3  -3   1  104.38    5.33
   3   3   0   36.45    4.44
  -3   3   0   35.54    3.05
   3  -3   0   39.10    2.87
  -3  -3   0   38.95    6.84
   3   3   1  350.57   10.63
  -3   3  -1  377.93    7.53
   3  -3   1  373.56    7.68
  -3  -3  -1  373.74   14.90
  -3   3  -2 1212.07   23.84
   3   3   2 1147.11   27.37
   3   3   2 1156.30   21.90
   3  -3   2 1165.53   23.54
  -3  -3  -2 1084.71   25.95
   3   3   3    3.49    1.26
  -3   3  -3    1.91    1.31
   3  -3   3    1.20    2.45
  -3  -3  -3    2.70    2.68
   3   3   4 1369.79   27.42
  -3   3  -4 1424.28   29.53
   3  -3   4 1340.51   29.36
  -3  -3  -4 1271.93   31.37
  -3  -3  -4 1384.34   26.58
   3   3   5 1937.81   40.01
  -3   3  -5 1864.84   40.43
   3  -3   5 1845.78   42.30
  -3  -3  -5 1897.57   39.33
  -3   3  -6  149.69    5.58
   3  -3   6  148.06    9.82
  -3  -3  -6  134.76    4.59
  -3  -3  -6  142.54   11.16
  -3   3  -7    5.74    2.64
  -3  -3  -7    3.93    2.16
  -3  -3  -7    4.12    3.96
   3  -3   7    5.33    3.32
  -3   3  -8   53.88    4.00
   3  -3   8   58.39    8.32
  -3  -3  -8   53.46    3.54
  -3  -3  -8   52.06    5.26
  -3   3  -9   25.75    3.28
   3  -3   9   25.39    4.19
  -3  -3  -9   26.69    4.54
  -3  -3  -9   24.26    1.86
  -3   3 -10  273.87    8.63
  -3  -3 -10  281.84    8.65
  -3  -3 -10  274.36   14.27
   3  -3  10  271.00   10.30
  -3   3 -11   11.70    3.14
  -3  -3 -11   14.65    4.05
  -3  -3 -11   11.79    1.89
   3  -3  11   18.97    4.30
  -3   3 -12   32.21    4.16
   3  -3  12   34.96    5.54
  -3  -3 -12   36.06    8.10
  -3  -3 -12   29.04    2.57
  -3   3 -13   30.12    4.47
  -3  -3 -13   27.81    2.76
  -3  -3 -13   30.18    5.44
   3  -3  13   26.20    5.98
  -3   3 -14  255.94   10.80
   3  -3  14  250.34   13.28
  -3  -3 -14  234.19    8.11
  -3  -3 -14  249.72   16.51
  -3   3 -15    3.60    3.94
   3  -3  15    4.58    5.24
  -3  -3 -15    2.10    2.16
  -3  -3 -15    3.41    4.23
  -3   3 -16    2.05    3.34
   3  -3  16    3.06    4.51
  -3  -3 -16   -2.21    3.63
  -3  -3 -16   -0.02    1.85
  -3   3 -17   27.47    5.86
  -3  -3 -17   18.87    3.18
  -3  -3 -17   21.46    5.79
   3  -3  17   12.85   12.70
  -3   3 -18    0.97    7.34
   3  -3  18    2.68    5.71
  -3  -3 -18    1.32    2.22
  -3  -3 -18    3.69    4.35
  -3   3 -19    0.17    7.43
   3  -3  19    4.75    6.07
  -3  -3 -19    1.77    2.33
  -3  -3 -19    1.35    7.79
  -3   3 -20    0.74    5.52
   3  -3  20   16.51   12.17
  -3  -3 -20   10.40    5.56
  -3  -3 -20    5.91    2.79
  -3   3 -21   -0.05    5.35
   3  -3  21    5.83    6.90
  -3  -3 -21    1.18    4.11
  -3  -3 -21    5.82    5.34
  -3   3 -22    0.61    5.57
   3  -3  22    6.96    7.11
  -3  -3 -22    5.85    8.65
  -3  -3 -22    1.17    2.40
   3   5 -24    1.12    7.35
   3  -5 -24    0.75    3.50
   3  -5 -24   -0.65    3.34
  -3  -5  24   -0.15    5.56
   3   5 -23    1.32    9.73
   3  -5 -23    2.39    5.01
   3  -5 -23   -0.40    4.50
  -3  -5  23   15.74    6.91
   3   5 -22    0.55    8.91
   3  -5 -22    2.30    4.93
   3  -5 -22    0.99    4.45
  -3  -5  22   17.95    6.91
   3   5 -21   -0.04    8.52
   3  -5 -21   -0.02    3.95
   3  -5 -21    7.90    4.69
  -3  -5  21    9.14   10.09
   3   5 -20    0.02    7.23
   3  -5 -20    2.12    4.23
   3  -5 -20    3.60    3.41
  -3  -5  20   -1.81    5.47
   3   5 -19    0.38    7.01
   3  -5 -19    2.26    4.19
   3  -5 -19    1.79    3.50
  -3  -5  19    2.19    5.13
   3   5 -18   90.47   11.57
   3  -5 -18   72.74    6.29
   3  -5 -18   63.49    7.81
  -3  -5  18   78.58    8.93
   3   5 -17    2.73    6.93
   3  -5 -17    3.66    2.82
   3  -5 -17    3.64    6.33
  -3  -5  17    7.74    5.19
   3   5 -16   38.31    5.38
   3  -5 -16   31.49    4.01
   3  -5 -16   37.82    5.27
  -3  -5  16   33.48   10.59
   3   5 -15  245.73   10.54
   3  -5 -15  222.29    9.78
   3  -5 -15  226.46    8.79
  -3  -5  15  219.32   12.11
   3   5 -14   14.15    4.12
   3  -5 -14   21.24    4.23
   3  -5 -14   16.19    3.12
  -3  -5  14   22.90    7.89
   3   5 -13   27.61    3.95
   3  -5 -13   25.15    3.14
   3  -5 -13   33.01    6.48
  -3  -5  13   25.29    4.59
   3   5 -12   94.97    5.26
  -3   5  12  100.34    5.48
   3  -5 -12   95.34    4.64
  -3  -5  12   91.48    5.76
   3  -5 -12   95.97    5.57
  -3   5  11   14.12    2.93
   3   5 -11   16.73    3.10
   3  -5 -11   17.89    5.33
   3  -5 -11   12.03    4.24
  -3  -5  11   16.60    3.43
  -3   5  10  271.33    8.27
   3   5 -10  269.93    8.47
   3  -5 -10  271.14    8.90
  -3  -5  10  258.82    8.81
   3  -5 -10  273.26    8.31
   3   5  -9    0.30    1.62
  -3   5   9    0.32    1.42
   3  -5  -9   -0.07    1.66
   3  -5  -9   -0.62    1.51
   3  -5  -9   -0.00    1.90
  -3  -5   9    0.28    1.63
   3   5  -8 2620.12   61.19
  -3   5   8 2503.69   63.01
   3  -5  -8 2597.23   65.52
   3  -5  -8 2615.03   63.11
   3  -5  -8 2538.23   61.83
  -3  -5   8 2418.75   61.62
   3   5  -7    2.67    2.54
   3  -5  -7    3.65    2.40
  -3  -5   7   -0.88    4.15
   3   5  -6 2504.11   57.89
  -3   5   6 2496.34   58.48
   3  -5  -6 2507.65   59.00
  -3  -5   6 2368.19   59.33
  -3   5   5  418.08   14.35
   3   5  -5  418.65   11.35
  -3  -5   5  404.02   10.61
   3  -5  -5  403.93   10.49
  -3   5   4   87.74    4.86
   3   5  -4   83.24    4.78
  -3   5   4   84.79    4.45
  -3  -5   4   82.11    4.25
   3  -5  -4   79.45    5.81
   3   5  -3   44.74    4.00
  -3   5   3   45.33    5.40
  -3   5   3   54.66    4.51
   3  -5  -3   44.55    4.17
  -3  -5   3   45.98    3.42
   3   5  -2  401.46   14.15
  -3   5   2  389.96    9.53
   3  -5  -2  410.33    8.94
  -3  -5   2  419.95   10.93
   3   5  -1  168.30    6.72
  -3   5   1  172.61    5.17
   3  -5  -1  172.84    4.51
  -3  -5   1  172.49    6.12
   3   5   0    0.32    3.58
  -3   5   0    0.13    1.16
   3  -5   0    0.26    0.91
  -3  -5   0   -1.43    3.39
  -3   5  -1   -0.07    1.35
   3   5   1   -0.62    2.60
  -3  -5  -1   -1.61    2.33
   3  -5   1   -0.69    1.94
   3   5   2  120.16   10.81
  -3   5  -2  118.22    5.92
   3  -5   2  117.68    4.02
  -3  -5  -2  119.06    6.44
   3   5   3   16.71    4.48
   3   5   3   19.43    3.33
  -3   5  -3   13.12    2.12
   3  -5   3   12.56    2.17
  -3  -5  -3   14.67    7.40
   3   5   4   54.95    2.57
  -3   5  -4   56.33    3.23
   3  -5   4   50.24    3.43
  -3  -5  -4   57.92    9.68
   3   5   5 1702.45   36.29
  -3   5  -5 1683.56   37.76
   3  -5   5 1611.95   38.17
  -3  -5  -5 1537.10   46.38
   3   5   6  967.21   21.80
  -3   5  -6  943.02   21.73
   3  -5   6  867.41   24.56
  -3  -5  -6  880.18   24.50
   3   5   7   84.69    4.19
  -3   5  -7   87.81    4.24
   3  -5   7   85.26    4.95
  -3  -5  -7   90.96    6.54
   3   5   8   71.59    3.17
  -3   5  -8   69.13    4.03
   3  -5   8   69.72    4.90
  -3  -5  -8   69.52    5.63
  -3  -5  -8   79.52   10.11
  -3   5  -9   62.34    6.19
   3  -5   9   56.40    4.92
  -3  -5  -9   63.66    5.52
  -3  -5  -9   63.35    6.33
  -3  -5  -9   57.32    3.75
  -3   5 -10  126.32    5.71
  -3  -5 -10  120.36    7.44
  -3  -5 -10  112.54    8.05
   3  -5  10  127.04    7.30
  -3  -5 -10  127.56    5.49
  -3   5 -11    6.81    3.07
   3  -5  11    8.76    4.08
  -3  -5 -11   10.08    6.99
  -3  -5 -11    6.64    1.61
  -3   5 -12  114.23    6.65
   3  -5  12  109.27    8.52
  -3  -5 -12  111.61    8.16
  -3  -5 -12  104.91    4.14
  -3   5 -13    8.88    3.85
   3  -5  13    8.80    5.21
  -3  -5 -13   10.01    1.98
  -3  -5 -13    4.77    4.87
  -3   5 -14   13.00    4.25
   3  -5  14   12.95    9.22
  -3  -5 -14    9.36    5.15
  -3  -5 -14   10.35    3.28
  -3   5 -15    2.48    2.80
   3  -5  15    2.32    3.97
  -3  -5 -15   -0.35    1.32
  -3  -5 -15   -1.71    3.32
  -3   5 -16    2.96    4.13
   3  -5  16    5.69    5.90
  -3  -5 -16    4.44    4.79
  -3  -5 -16    6.87    1.96
  -3   5 -17    0.31    4.62
   3  -5  17    6.02   10.27
  -3  -5 -17    5.32    8.30
  -3  -5 -17    8.37    2.10
  -3   5 -18   -0.26    3.83
   3  -5  18   -1.33    5.25
  -3  -5 -18    7.15    4.02
  -3  -5 -18    0.16    1.65
  -3   5 -19    0.10    4.12
  -3  -5 -19    2.37    7.46
  -3  -5 -19    1.18    1.73
   3  -5  19    5.48    5.87
  -3   5 -20   -0.47    4.23
  -3  -5 -20    0.36    1.65
  -3  -5 -20    3.76    4.25
   3  -5  20   -0.91    9.42
  -3   5 -21    0.23    4.96
   3  -5  21    6.53    6.49
  -3  -5 -21    0.53    1.70
  -3  -5 -21    4.92    4.98
   3   7 -22   -0.18    4.81
   3  -7 -22    0.68    2.42
   3  -7 -22   -1.64    5.82
   3  -7 -22    7.09    5.35
  -3  -7  22    0.41    6.09
   3   7 -21    0.45    6.01
   3  -7 -21    0.44    4.82
   3  -7 -21   -1.78    6.60
   3  -7 -21   17.73    3.30
  -3  -7  21   16.38    7.49
   3   7 -20    0.07    4.31
   3  -7 -20    5.94    4.90
   3  -7 -20    1.87    4.03
   3  -7 -20   -0.49    3.43
  -3  -7  20    0.56    5.28
   3   7 -19   -0.03    3.61
   3  -7 -19   -3.37    3.10
   3  -7 -19   -1.31    4.23
   3  -7 -19    3.14    3.71
  -3  -7  19    0.22    4.71
   3   7 -18   -0.36    2.66
   3  -7 -18   -0.31    3.22
   3  -7 -18   -0.27    2.43
   3  -7 -18    0.78    1.77
  -3  -7  18   -3.80    5.88
   3   7 -17    0.22    4.72
   3  -7 -17   18.78    5.70
   3  -7 -17   14.72    3.30
   3  -7 -17   17.12    7.45
  -3  -7  17   11.40    5.63
   3   7 -16   34.44    5.32
   3  -7 -16   34.23    4.01
   3  -7 -16   30.64    5.33
   3  -7 -16   37.90    6.53
  -3  -7  16   30.63    6.71
   3   7 -15   21.56    8.20
   3  -7 -15   26.10    8.24
   3  -7 -15   27.48    6.08
   3  -7 -15   27.32    5.90
  -3  -7  15   21.80    5.87
   3   7 -14   55.78    5.90
  -3   7  14   59.89    5.52
   3  -7 -14   60.96    4.81
   3  -7 -14   59.44   10.61
  -3  -7  14   59.66   11.18
   3  -7 -14   60.74    5.93
   3   7 -13   36.11    5.02
  -3   7  13   39.44    4.46
   3  -7 -13   34.49    5.65
   3  -7 -13   36.27    4.18
   3  -7 -13   38.57    5.05
  -3  -7  13   36.22    5.66
   3   7 -12    0.32    2.98
  -3   7  12    0.71    2.43
   3  -7 -12    3.99    5.06
   3  -7 -12    5.04    5.79
  -3  -7  12    3.29    5.40
  -3   7  11  103.33    5.47
   3   7 -11   97.91    6.11
   3  -7 -11  101.31    6.30
  -3  -7  11   97.83    6.66
   3  -7 -11  104.79    6.91
  -3   7  10   33.38    3.49
   3   7 -10   34.29    4.19
   3  -7 -10   35.12    4.22
   3  -7 -10   33.74    4.48
  -3  -7  10   28.94    4.10
   3   7  -9    2.10    2.58
  -3   7   9    1.70    2.22
   3  -7  -9    4.69    4.68
  -3  -7   9    0.72    4.04
   3  -7  -9    3.19    2.46
   3   7  -8   14.84    3.07
  -3   7   8   14.01    2.80
   3  -7  -8   12.19    3.18
  -3  -7   8   14.60    2.90
  -3   7   7   58.06    4.06
   3   7  -7   56.63    4.29
  -3  -7   7   55.74    3.95
   3  -7  -7   56.84    3.99
  -3   7   6   12.80    4.83
   3   7  -6   12.17    3.07
  -3  -7   6   16.69    2.70
   3  -7  -6   16.75    4.63
  -3   7   5   16.33    4.95
  -3   7   5    6.37    2.94
  -3  -7   5   15.14    2.59
   3  -7  -5   13.42    2.35
   3   7  -4  271.69   11.97
  -3   7   4  292.86    9.46
  -3   7   4  282.96    8.86
   3  -7  -4  296.99    8.19
  -3  -7   4  280.65    8.65
  -3   7   3   59.93    3.88
   3   7  -3   58.00    7.02
  -3  -7   3   59.71    3.84
   3  -7  -3   61.03    4.73
  -3   7   2    6.01    2.29
   3   7  -2    4.17    4.90
  -3  -7   2    5.20    2.38
   3  -7  -2    7.09    1.70
   3   7  -1  156.73    6.99
  -3   7   1  153.61    5.51
   3  -7  -1  159.75    4.80
  -3  -7   1  161.57    6.39
   3   7   0   40.81    4.50
  -3   7   0   40.21    4.99
   3  -7   0   37.13    2.28
  -3  -7   0   37.75    3.72
   3   7   1    3.59    2.26
  -3   7  -1   -0.74    1.35
   3  -7   1   -0.04    1.05
  -3  -7  -1   -0.18    1.80
   3   7   2   44.18    4.77
  -3   7  -2   41.25    2.87
   3  -7   2   38.11    2.50
  -3  -7  -2   44.56    4.16
   3   7   3    3.22    3.21
   3   7   3    3.86    1.78
  -3   7  -3    4.25    1.83
   3  -7   3    2.29    1.63
  -3  -7  -3    4.62    2.84
  -3   7  -4   27.98    2.69
   3   7   4   30.94    4.70
   3   7   4   27.55    2.46
   3  -7   4   24.36    2.55
  -3  -7  -4   29.82    4.14
   3   7   5  138.28    4.61
  -3   7  -5  128.56    5.04
   3  -7   5  134.95    7.66
  -3  -7  -5  133.20    7.10
   3   7   6   10.76    2.98
  -3   7  -6   11.24    4.16
   3  -7   6   12.43    2.68
  -3  -7  -6   11.09    4.16
  -3   7  -7   19.81    2.97
   3   7   7   19.40    2.01
  -3  -7  -7   20.70    4.71
   3  -7   7   17.86    3.32
   3   7   8  130.70    4.60
  -3   7  -8  130.76    8.73
   3  -7   8  126.61   10.30
  -3  -7  -8  129.59    8.70
   3   7   9  113.48    6.11
  -3   7  -9  126.43    6.42
   3  -7   9  109.33    7.14
  -3  -7  -9  137.30   14.18
  -3  -7  -9  115.83    8.13
   3   7  10  136.92    5.66
  -3   7 -10  136.75    7.24
   3  -7  10  138.63    8.68
  -3  -7 -10  147.93   10.14
  -3  -7 -10  141.69    9.25
  -3   7 -11    9.13    6.37
   3  -7  11    8.08    4.80
  -3  -7 -11   12.52    5.32
  -3  -7 -11   15.63    5.80
  -3   7 -12   88.11    6.60
   3  -7  12   87.80   12.26
  -3  -7 -12   78.71    8.10
  -3  -7 -12   90.81    8.89
  -3   7 -13    5.59    3.81
   3  -7  13    6.38    4.91
  -3  -7 -13    8.42    5.64
  -3  -7 -13    6.07    8.28
  -3   7 -14   -0.15    2.90
  -3  -7 -14    1.53    4.37
  -3  -7 -14   -2.56    3.83
   3  -7  14   -0.05    6.28
  -3   7 -15   30.83    5.32
   3  -7  15   20.80    6.97
  -3  -7 -15   28.95   11.98
  -3  -7 -15   28.25    6.29
  -3   7 -16   -0.08    3.97
  -3  -7 -16    8.24    4.61
  -3  -7 -16    9.54    9.65
   3  -7  16    0.59    5.27
  -3   7 -17    0.31    4.31
  -3  -7 -17    5.97    5.97
  -3  -7 -17    4.66    1.73
   3  -7  17    4.60    5.77
  -3  -7 -17    0.67    4.72
  -3   7 -18    0.04    3.29
  -3  -7 -18    1.51    4.59
  -3  -7 -18   -0.00    1.23
   3  -7  18    1.23    4.56
  -3  -7 -18   -0.03    3.55
  -3   7 -19   -0.23    4.28
   3  -7  19    0.31    5.53
  -3  -7 -19    0.37    4.20
  -3  -7 -19    5.69    5.75
  -3  -7 -19    0.72    1.41
  -3   7 -20    0.45    5.49
   3  -7  20    5.82    7.02
  -3  -7 -20    0.03    5.16
  -3  -7 -20    9.45    6.85
   3   9 -20   -0.06    8.90
   3  -9 -20    0.27    3.72
   3  -9 -20    6.80    5.00
  -3  -9  20    0.44    5.85
   3   9 -19    0.11    7.07
   3  -9 -19   -0.11    2.81
   3  -9 -19    0.82    3.74
  -3  -9  19   -0.16    7.08
   3   9 -18   -0.02    5.18
   3  -9 -18    9.22    4.27
   3  -9 -18    8.89    4.96
  -3  -9  18   -0.24    5.82
   3   9 -17    0.14    3.21
   3  -9 -17    0.16    2.71
   3  -9 -17   -0.70    3.20
  -3  -9  17   -0.27    6.23
  -3   9  16   -0.43    2.55
   3   9 -16   -0.05    3.42
   3  -9 -16    4.82    5.49
  -3  -9  16    0.44    3.71
   3  -9 -16    0.46    3.02
   3   9 -15   -0.04    3.88
  -3   9  15    2.19    3.03
   3  -9 -15    5.44    3.90
   3  -9 -15    1.78    5.69
  -3  -9  15    2.17    4.33
  -3   9  14    5.50    3.06
   3   9 -14    3.26    7.01
   3  -9 -14    4.74    3.64
   3  -9 -14    4.13    3.97
  -3  -9  14    2.95    4.20
   3   9 -13    0.70    3.61
  -3   9  13    1.89    2.57
   3  -9 -13    3.55    3.24
  -3  -9  13    3.99    6.27
   3  -9 -13   -0.46    3.39
   3   9 -12   -1.00    2.77
  -3   9  12   -0.26    2.04
   3  -9 -12   -0.97    4.15
   3  -9 -12   -0.19    2.67
  -3  -9  12    1.52    2.72
   3   9 -11   72.55   10.48
  -3   9  11   75.34    5.39
   3  -9 -11   67.15    6.02
  -3  -9  11   61.86    9.31
   3  -9 -11   69.37    6.18
   3   9 -10   13.64    4.67
  -3   9  10   19.52    3.58
   3  -9 -10   19.57    6.58
   3  -9 -10   23.21    4.23
  -3  -9  10   13.62    4.18
  -3   9   9    7.31    3.05
   3   9  -9    4.21    6.25
  -3  -9   9    4.26    3.22
   3  -9  -9    3.83    3.26
  -3   9   8    3.46    2.68
   3   9  -8   -1.67    3.15
  -3  -9   8    2.68    4.70
   3  -9  -8    1.84    2.63
   3   9  -7   10.19    7.21
  -3   9   7   16.58    3.62
   3  -9  -7   17.07    3.35
  -3  -9   7   14.25    3.47
   3   9  -6    1.22    2.99
  -3   9   6    1.95    2.75
   3  -9  -6    2.27    2.19
  -3  -9   6    0.81    2.42
   3   9  -5    0.99    2.89
  -3   9   5    3.30    2.76
  -3   9   5    0.40    2.68
   3  -9  -5    0.00    1.88
  -3  -9   5    1.97    2.28
  -3   9   4    0.87    2.70
   3   9  -4    0.49    2.83
  -3   9   4    3.10    2.38
   3  -9  -4    0.18    1.70
  -3  -9   4   -0.71    3.57
  -3  -9   4   -1.72    3.66
  -3   9   3   38.08    6.84
   3   9  -3   38.81    8.36
  -3  -9   3   33.47    3.73
   3  -9  -3   35.90    3.04
   3   9  -2   12.46    7.03
  -3   9   2   19.64    5.50
   3  -9  -2   16.62    2.36
  -3  -9   2   19.27    3.30
  -3   9   1    1.01    2.18
   3   9  -1   -0.74    2.91
  -3  -9   1    3.64    2.23
   3  -9  -1   -0.33    1.48
   3   9   0  145.37    8.13
  -3   9   0  151.37    6.82
   3  -9   0  144.03    5.47
  -3  -9   0  158.72    7.31
  -3   9  -1    8.89    2.99
   3   9   1   12.79    4.40
  -3  -9  -1   14.31    3.35
   3  -9   1    7.85    2.13
  -3   9  -2    5.12    2.84
   3   9   2    9.27    4.14
  -3  -9  -2   12.85    5.93
   3  -9   2    5.10    2.08
  -3   9  -3   25.14    3.59
   3   9   3   25.06    5.21
   3   9   3   25.95    3.41
   3  -9   3   20.49    2.76
  -3  -9  -3   21.76    4.41
   3   9   4    7.93    4.65
   3   9   4    6.85    2.58
  -3   9  -4    6.21    2.95
   3  -9   4    9.31    3.89
  -3  -9  -4    7.81    3.86
  -3   9  -5   12.44    5.46
   3   9   5   13.32    2.80
  -3  -9  -5   16.78    4.53
   3  -9   5   13.58    2.96
   3   9   6    4.22    3.54
  -3   9  -6    2.84    2.91
   3  -9   6    4.22    2.71
  -3  -9  -6    0.47    6.98
   3   9   7   36.40    3.16
  -3   9  -7   37.48    4.44
   3  -9   7   29.81    4.15
  -3  -9  -7   42.92    6.02
  -3   9  -8    1.69    2.78
   3   9   8    1.72    1.66
  -3  -9  -8   -0.43    3.80
   3  -9   8   -1.37    2.72
   3   9   9    1.05    2.78
  -3   9  -9    1.53    2.76
   3  -9   9    0.11    4.65
  -3  -9  -9   -0.83    3.80
   3   9  10   17.79    2.54
  -3   9 -10   18.63    4.34
   3  -9  10   20.85    4.65
  -3  -9 -10   17.46    5.97
  -3  -9 -10   19.24    5.57
   3   9  11   27.09    3.04
  -3   9 -11   33.47    8.24
  -3  -9 -11   29.72    6.70
  -3  -9 -11   30.67    6.19
   3  -9  11   19.58    8.44
   3   9  12    0.11    1.99
  -3   9 -12    0.20    3.22
   3  -9  12    4.07    3.69
  -3  -9 -12    1.55    7.69
  -3  -9 -12    2.92    3.99
  -3   9 -13   47.50    6.41
   3  -9  13   21.11   10.18
  -3  -9 -13   29.37    6.56
  -3  -9 -13   38.30    7.51
  -3   9 -14   -0.07    4.26
   3  -9  14    3.48    4.67
  -3  -9 -14    5.24    5.17
  -3  -9 -14    3.29    7.48
  -3   9 -15   -0.00    2.97
   3  -9  15    0.03    3.33
  -3  -9 -15    0.25    3.11
  -3  -9 -15   -0.26    3.61
  -3   9 -16    0.06    7.65
   3  -9  16    4.44    5.61
  -3  -9 -16   10.35    9.80
  -3  -9 -16    0.34    8.02
  -3   9 -17    0.01    7.83
   3  -9  17    8.85    5.80
  -3  -9 -17   -1.46    4.81
  -3  -9 -17    2.75    5.81
  -3   9 -18    0.10    4.03
   3  -9  18   -4.33    8.35
  -3  -9 -18   -0.24    6.74
  -3  -9 -18    3.11    5.16
   3  11 -17    0.03    7.93
  -3  11  17    0.39    2.87
   3 -11 -17    3.12    3.61
   3 -11 -17    1.50    3.62
  -3 -11  17   -0.17    4.69
   3  11 -16    0.03    4.64
  -3  11  16   -0.26    2.78
   3 -11 -16    0.61    3.24
   3 -11 -16    2.66    3.22
  -3 -11  16   -0.24    4.26
   3  11 -15   -0.03    4.87
  -3  11  15    0.08    2.78
   3 -11 -15   -1.13    3.27
   3 -11 -15    5.97    3.30
  -3 -11  15    0.13    6.67
  -3  11  14    0.10    3.15
   3  11 -14    0.09    5.36
   3 -11 -14    9.06    3.69
  -3 -11  14    0.26    4.44
   3 -11 -14   11.99    6.08
  -3  11  13    0.10    2.50
   3  11 -13   -0.12    6.98
   3 -11 -13    2.50    3.07
   3 -11 -13    1.74    3.12
  -3 -11  13    0.58    5.81
  -3  11  12    3.08    2.61
   3  11 -12   -0.03    4.16
   3 -11 -12    3.49    3.01
   3 -11 -12    0.47    3.28
  -3 -11  12    0.42    3.47
  -3  11  11   -2.52    2.48
   3  11 -11    0.10    3.75
   3 -11 -11   -0.59    4.85
   3 -11 -11   -0.84    2.79
  -3 -11  11    1.60    5.06
   3  11 -10   10.49    8.84
  -3  11  10   11.33    5.85
   3 -11 -10   12.90    3.96
   3 -11 -10   12.59    3.56
  -3 -11  10   11.64    4.02
   3  11  -9   11.66    5.22
  -3  11   9   15.35    6.19
   3 -11  -9    9.60    5.56
  -3 -11   9   16.13    3.92
   3  11  -8   -1.47    6.00
  -3  11   8   -2.48    2.63
   3 -11  -8    2.34    2.27
  -3 -11   8   -2.40    2.72
   3  11  -7   92.76    7.64
  -3  11   7   94.89    6.76
   3 -11  -7   83.07    5.55
  -3 -11   7   75.51    6.49
   3  11  -6   11.66    4.69
  -3  11   6    6.72    3.95
   3 -11  -6   10.98    2.84
  -3 -11   6    6.21    5.80
   3  11  -5   12.58    4.75
  -3  11   5   13.68    4.33
  -3  11   5   18.83    4.37
  -3 -11   5   10.79    3.58
   3 -11  -5   14.44    4.74
   3  11  -4    4.48    3.83
  -3  11   4   -0.63    3.24
  -3  11   4    0.19    5.98
   3 -11  -4    2.69    3.65
  -3 -11   4    2.88    2.72
  -3  11   3   -0.01    2.62
  -3  11   3    0.50    2.81
   3 -11  -3    0.03    1.54
   3  11  -2   61.05    9.97
  -3  11   2   53.74    5.44
   3 -11  -2   45.28    3.77
  -3 -11   2   52.96    4.97
  -3  11   1    5.16    3.14
   3  11  -1   -3.26    4.05
  -3 -11   1    0.88    2.84
   3 -11  -1    3.56    2.03
   3  11   0    6.47    4.48
  -3  11   0    5.05    3.36
   3 -11   0    3.61    2.22
  -3 -11   0    7.09    3.23
   3  11   1    0.77    3.74
  -3  11  -1   -0.89    4.64
   3 -11   1    1.12    3.12
  -3 -11  -1    2.10    4.56
  -3  11  -2    1.66    5.89
   3  11   2    5.34    4.61
  -3 -11  -2    4.66    3.32
   3 -11   2    5.82    2.27
  -3  11  -3   -1.65    3.07
   3  11   3    0.27    6.65
   3  11   3   -0.18    2.72
   3 -11   3   -2.27    2.08
  -3 -11  -3   -2.49    3.17
  -3  11  -4   11.09    3.92
   3  11   4   10.81    3.23
   3  11   4   12.50    5.46
   3 -11   4    6.55    4.55
  -3 -11  -4   13.70    6.70
   3  11   5   61.64    4.73
  -3  11  -5   59.39    5.80
   3 -11   5   50.97    4.71
  -3 -11  -5   64.05    6.36
  -3  11  -6    7.02    3.86
   3  11   6    7.43    2.57
  -3 -11  -6    6.12    4.15
   3 -11   6    2.51    2.93
   3  11   7    3.58    3.46
  -3  11  -7    2.35    3.44
   3 -11   7    1.82    2.80
  -3 -11  -7    3.01    3.74
   3  11   8    4.00    3.55
  -3  11  -8    4.73    4.24
   3 -11   8    4.77    3.36
  -3 -11  -8    8.52    4.33
  -3  11  -9    3.69    3.42
   3  11   9   -0.42    2.88
  -3 -11  -9   -0.25    3.53
   3 -11   9    1.16    2.88
  -3  11 -10   12.76    4.20
   3  11  10   -0.39    2.13
  -3 -11 -10    7.27    4.62
   3 -11  10    8.14    3.80
  -3 -11 -10    6.84    4.50
   3  11  11   -0.18    1.62
  -3  11 -11    2.83    5.61
  -3 -11 -11    1.75    3.64
  -3 -11 -11    4.75    3.77
   3 -11  11   -1.42    3.13
   3  11  12    0.08    1.45
  -3  11 -12   -2.19    3.01
   3 -11  12   -0.47    3.23
  -3 -11 -12    3.80    5.69
  -3 -11 -12    0.49    3.48
   3  11  13   -0.18    2.56
  -3  11 -13   19.43    4.82
   3 -11  13   11.05    5.10
  -3 -11 -13   18.66    5.59
  -3 -11 -13    1.19    8.54
  -3  11 -14   12.23    5.23
   3 -11  14   15.64    9.83
  -3 -11 -14   18.15    6.11
  -3 -11 -14    0.87    5.92
  -3  11 -15   -1.04    6.90
   3 -11  15    0.81    4.94
  -3 -11 -15    7.01    4.90
  -3 -11 -15   -0.96    4.77
   3  13 -12    0.05    4.70
  -3  13  12    0.23    2.50
   3 -13 -12   -2.14    2.51
  -3 -13  12    0.14    3.33
   3 -13 -12   -0.08    2.99
  -3  13  11    1.18    2.26
   3  13 -11   -0.15    4.30
   3 -13 -11   -1.96    4.05
   3 -13 -11   -0.16    3.64
  -3 -13  11   -0.79    4.78
   3  13 -10    0.16    4.09
  -3  13  10    0.05    2.52
   3 -13 -10    1.65    2.64
  -3 -13  10    0.93    2.78
   3 -13 -10   -0.68    2.10
  -3  13   9    2.07    4.30
   3  13  -9    0.06    6.37
  -3 -13   9    4.42    4.42
   3 -13  -9   -3.02    3.32
  -3  13   8    2.42    2.94
   3  13  -8    0.13    4.25
  -3 -13   8    0.10    2.81
   3 -13  -8    0.63    2.20
   3  13  -7   -0.08    7.97
  -3  13   7    3.73    3.70
   3 -13  -7    5.54    2.57
  -3 -13   7    5.38    5.67
   3  13  -6   -0.11    4.52
  -3  13   6    5.90    3.79
   3 -13  -6    4.36    3.84
  -3 -13   6    0.76    3.09
   3  13  -5    0.54    6.73
  -3  13   5   -2.11    3.16
   3 -13  -5   -0.73    1.93
  -3 -13   5    1.86    4.29
   3  13  -4    1.67    3.44
  -3  13   4   -1.33    2.94
  -3  13   4    1.92    3.09
   3 -13  -4    0.90    1.70
  -3 -13   4   -1.67    2.37
   3  13  -3    6.90    4.78
  -3  13   3    0.81    3.90
  -3  13   3    3.63    7.31
  -3 -13   3    5.38    3.15
   3 -13  -3    4.43    3.66
   3  13  -2    2.50    6.95
  -3  13   2   -0.08    4.20
  -3  13   2    5.26    3.72
  -3 -13   2    2.20    2.84
   3 -13  -2    1.73    2.04
   3  13  -1    0.28    3.03
  -3  13   1   -1.53    4.31
   3 -13  -1    0.78    1.45
  -3 -13   1   -1.38    2.01
   3  13   0    3.80    4.57
  -3  13   0    2.07    6.66
   3 -13   0    1.16    3.51
  -3 -13   0    5.60    4.99
   3  13   1    2.39    6.84
  -3  13  -1    3.20    3.65
   3 -13   1    0.49    1.95
  -3 -13  -1    1.11    2.76
   3  13   2   -0.07    2.74
   3  13   2   -2.36    3.76
  -3  13  -2   -0.48    3.28
   3 -13   2   -0.89    1.86
  -3 -13  -2    1.13    2.68
   3  13   3    1.90    4.06
   3  13   3   -3.54    2.73
  -3  13  -3    0.24    3.40
   3 -13   3    2.00    2.02
  -3 -13  -3    2.89    2.78
  -3  13  -4    2.91    3.98
   3  13   4    0.88    2.78
  -3 -13  -4    2.46    3.27
   3 -13   4    1.70    2.37
   3  13   5    4.40    5.05
  -3  13  -5   10.21    4.53
   3 -13   5    6.13    2.97
  -3 -13  -5    8.69    6.38
   3  13   6    4.95    4.21
  -3  13  -6    2.74    6.65
   3 -13   6    2.54    2.91
  -3 -13  -6    1.36    3.59
   3  13   7    7.07    4.22
  -3  13  -7   -0.04    4.53
   3 -13   7    7.03    3.42
  -3 -13  -7    5.70    6.49
   3  13   8   -0.24    3.46
  -3  13  -8   -0.08    6.28
   3 -13   8    1.15    3.06
  -3 -13  -8    4.92    3.62
   3  13   9   -0.37    3.09
  -3  13  -9   -0.06    3.71
   3 -13   9    4.50    3.12
  -3 -13  -9   -0.21    3.55
   3  13  10   -0.14    2.34
  -3  13 -10   -0.18    3.27
   3 -13  10    1.20    2.92
  -3 -13 -10   -0.62    3.49
  -3 -13 -10    0.45    3.24
   4   0 -25   -2.53    3.03
   4   0 -25    2.87    3.26
  -4   0  25    0.34    7.40
   4   0 -24    1.32    4.52
   4   0 -24    3.80    4.61
  -4   0  24   -0.10    6.14
   4   0 -23    1.30    7.42
  -4   0  23    0.59    5.35
   4   0 -22   59.31    7.00
   4   0 -22   44.07    7.81
  -4   0  22   46.73    9.00
   4   0 -21   -0.19    4.02
   4   0 -21   -0.55    3.51
  -4   0  21   -0.37    4.68
   4   0 -20   70.51    8.51
   4   0 -20   88.17    7.30
  -4   0  20   77.00    9.39
   4   0 -19   -0.11    3.04
   4   0 -19    0.43    3.80
  -4   0  19    1.43    4.28
   4   0 -18   63.04    5.98
  -4   0  18   58.26   13.25
   4   0 -17   -1.82    4.93
  -4   0  17   -1.33    4.21
   4   0 -16   29.70    6.67
  -4   0  16   20.02    5.35
   4   0 -15    0.05    1.81
  -4   0  15   -0.15    2.44
   4   0 -14 1599.01   38.26
  -4   0  14 1516.95   39.74
   4   0 -13    0.85    1.96
  -4   0  13   -0.10    2.68
   4   0 -12  344.72    9.73
  -4   0  12  354.92   15.17
   4   0 -11   -0.44    1.79
  -4   0  11    0.31    2.28
   4   0 -10 1992.40   44.65
  -4   0  10 1922.98   46.00
   4   0  -9   -0.93    1.63
  -4   0   9   -0.33    1.96
   4   0  -8  458.20   10.09
  -4   0   8  480.91   13.86
   4   0  -7   -0.53    0.95
  -4   0   7    0.74    1.13
   4   0  -6   88.10    5.75
  -4   0   6   89.56    4.26
   4   0  -5    1.13    1.97
   4   0  -5    2.03    4.30
  -4   0   5    4.05    3.86
   4   0  -4 6262.37  144.76
   4   0  -4 6481.70  161.37
  -4   0   4 6124.31  141.81
   4   0  -3    0.87    1.25
   4   0  -3    0.34    0.65
  -4   0   3   -0.56    2.35
  -4   0   3    0.56    0.59
  -4   0   0 5016.51  108.36
  -4   0  -1   -0.32    2.05
   4   0   2   95.42    7.36
  -4   0  -2   98.91    7.46
   4   0   3   -0.80    2.92
  -4   0  -3   -1.08    2.78
   4   0   4  241.62    8.05
  -4   0  -4  235.24    7.46
   4   0   5   -1.44    3.60
  -4   0  -5    0.34    3.38
   4   0   6  111.37    5.99
  -4   0  -6  108.44    5.46
   4   0   7    3.58    3.57
  -4   0  -7    4.52    5.76
   4   0   8 2644.75   66.01
  -4   0  -8 2627.93   63.64
   4   0   9    0.73    2.86
  -4   0  -9    0.15    2.49
   4   0  10   71.86    6.37
  -4   0 -10   68.14    5.10
   4   0  11    2.52    2.88
  -4   0 -11   -2.14    2.39
   4   0  12  594.01   19.72
  -4   0 -12  591.42   17.35
   4   0  13    5.39    6.89
  -4   0 -13    0.08    3.31
   4   0  14  272.59   14.20
  -4   0 -14  267.27   11.19
   4   0  15    0.55    4.15
  -4   0 -15   -0.08    3.27
   4   0  16  247.11   14.72
  -4   0 -16  263.34   18.11
   4   0  17   -3.34    5.39
  -4   0 -17    0.64    4.22
   4   0  18  528.71   24.10
  -4   0 -18  570.25   21.76
   4   0  19   -0.27    9.24
  -4   0 -19    0.64    4.50
   4   0  20   -0.15   10.15
  -4   0 -20   -2.22    7.86
   4   0  21   -0.29    4.89
  -4   0 -21    0.25    3.91
   4   0  22    0.29    8.69
  -4   0 -22    9.18    5.29
  -4   0 -22   21.62    7.08
   4   2 -25    6.67    5.44
  -4   2  25    0.17    6.36
   4  -2 -25    0.93    3.90
   4  -2 -25    3.10    4.78
  -4  -2  25    0.71    7.12
  -4   2  24   -0.50    6.92
   4   2 -24   17.53    5.91
   4  -2 -24    4.41    4.28
   4  -2 -24    9.98    5.17
  -4  -2  24   -0.29    7.81
   4   2 -23    5.08    4.85
  -4   2  23    3.14    9.74
   4  -2 -23    1.39    4.29
  -4  -2  23    0.16   10.35
   4  -2 -23    2.61    5.84
  -4   2  22   -3.66    5.07
   4   2 -22    5.67    4.07
   4  -2 -22    0.90    3.55
  -4  -2  22   -0.24    5.37
   4  -2 -22   -0.37    5.33
  -4   2  21   80.29    9.60
   4   2 -21   95.38   12.75
   4  -2 -21   84.42    7.15
   4  -2 -21   71.40    6.86
  -4  -2  21   82.74   10.15
  -4   2  20   11.12    5.98
   4   2 -20    8.66    8.45
   4  -2 -20    7.58    4.20
  -4  -2  20    7.60   10.79
   4  -2 -20    8.63    4.15
   4   2 -19   91.84    7.35
  -4   2  19   80.48    9.15
   4  -2 -19   78.13   10.39
   4  -2 -19   75.64    6.68
  -4  -2  19   76.72    9.10
  -4   2  18  157.95   15.96
   4   2 -18  174.11    9.04
   4  -2 -18  148.85    8.54
   4  -2 -18  157.36    8.23
  -4  -2  18  153.05   10.82
   4   2 -17  126.43    7.59
  -4   2  17  113.46   13.30
   4  -2 -17  111.25    6.76
   4  -2 -17  110.47    6.91
  -4  -2  17  111.96   13.97
  -4   2  16   13.43    4.96
   4   2 -16   14.58    3.90
   4  -2 -16   15.15    3.63
   4  -2 -16   11.69    3.53
  -4  -2  16   15.78    5.13
  -4   2  15  111.46    7.41
   4   2 -15  124.14    6.16
   4  -2 -15  110.19    6.10
   4  -2 -15  120.61    9.17
  -4  -2  15  111.42    7.68
   4   2 -14    9.65    2.89
  -4   2  14    5.65    3.65
   4  -2 -14    6.91    2.88
  -4  -2  14    9.90    3.70
   4  -2 -14    6.32    2.91
   4   2 -13   45.90    6.08
  -4   2  13   37.17    4.73
   4  -2 -13   42.86    3.75
  -4  -2  13   42.05    4.71
   4  -2 -13   38.46    3.74
   4   2 -12   39.17    5.50
  -4   2  12   38.30    4.37
   4  -2 -12   37.62    3.47
  -4  -2  12   37.06    4.34
   4  -2 -12   37.37    3.66
  -4   2  11  220.77    8.64
   4   2 -11  227.35    7.24
   4  -2 -11  223.91   10.54
   4  -2 -11  212.02   10.77
  -4  -2  11  233.81   11.35
  -4   2  10   45.33    4.45
   4   2 -10   39.51    3.56
   4  -2 -10   40.50    3.67
   4  -2 -10   34.13    3.74
  -4  -2  10   40.06    4.25
   4   2  -9  471.42   14.09
  -4   2   9  451.99   12.31
   4  -2  -9  459.05   11.96
  -4  -2   9  442.55   11.76
   4  -2  -9  438.72   11.14
   4   2  -8  350.49    8.46
  -4   2   8  354.13   10.14
  -4   2   8  340.23    9.09
   4  -2  -8  353.94   10.94
  -4  -2   8  338.86    8.66
   4  -2  -8  340.84    9.02
  -4   2   7  135.15    4.56
  -4   2   7  142.75    5.23
   4   2  -7  139.99    4.26
   4  -2  -7  139.30    6.80
   4  -2  -7  142.81    4.43
  -4  -2   7  135.87    4.40
   4   2  -6    3.13    1.63
  -4   2   6    5.97    2.74
  -4   2   6    3.18    2.03
   4  -2  -6    4.18    3.37
   4  -2  -6    4.06    2.46
  -4  -2   6    3.60    1.63
   4   2  -5 5142.71  117.66
  -4   2   5 5289.95  124.02
  -4   2   5 5333.08  125.03
   4  -2  -5 5197.87  122.51
  -4  -2   5 5076.91  116.87
   4  -2  -5 5279.34  119.91
   4   2  -4 5353.01  123.54
  -4   2   4 5243.55  123.40
   4  -2  -4 5297.89  125.20
  -4  -2   4 5237.28  121.04
   4  -2  -4 5361.59  122.74
  -4   2   3   12.20    4.56
   4   2  -3   15.02    4.27
   4  -2  -3   21.87    2.65
  -4  -2   3   15.22    4.00
   4  -2  -3   35.36    5.51
   4   2  -2 6764.66  164.07
  -4   2   2 6943.02  168.60
  -4   2   2 7158.20  161.18
  -4  -2   2 7113.23  179.52
   4   2  -1 1615.96   38.86
  -4   2   1 1543.89   29.79
  -4  -2   1 1604.75   37.57
   4   2   0 2412.36   65.97
  -4   2   0 2337.81   49.13
   4  -2   0 2403.25   49.63
  -4  -2   0 2398.45   57.68
  -4   2  -1   54.14    3.06
   4   2   1   59.76    6.91
  -4  -2  -1   56.44    6.83
   4  -2   1   52.75    3.55
  -4   2  -2 2866.15   64.14
   4  -2   2 2862.62   63.09
  -4  -2  -2 2907.97   74.91
  -4   2  -3 2903.23   63.29
   4  -2   3 2903.16   64.91
  -4  -2  -3 2914.50   57.92
  -4   2  -4   50.76    2.89
  -4  -2  -4   49.85    1.82
  -4  -2  -4   48.66    4.00
   4  -2   4   53.61    3.43
  -4   2  -5   18.35    2.63
  -4  -2  -5   21.51    3.62
  -4  -2  -5   19.96    1.82
   4  -2   5   23.78    5.38
  -4   2  -6  984.84   22.98
   4  -2   6  961.47   24.30
  -4  -2  -6  957.23   24.37
  -4  -2  -6 1029.89   20.88
  -4   2  -7   23.70    3.47
   4  -2   7   18.86    4.45
  -4  -2  -7   28.70    7.72
  -4  -2  -7   19.17    3.57
  -4   2  -8  286.66    9.24
   4  -2   8  287.93   14.54
  -4  -2  -8  285.27   10.65
  -4  -2  -8  296.23    7.84
  -4   2  -9  106.40    5.41
   4  -2   9  107.07    6.79
  -4  -2  -9  106.69    6.59
  -4  -2  -9  108.46    4.24
  -4   2 -10  150.49    6.49
   4  -2  10  149.06    7.86
  -4  -2 -10  148.66    7.53
  -4  -2 -10  152.26    5.49
  -4   2 -11   44.43    4.56
   4  -2  11   43.29    5.56
  -4  -2 -11   48.43    5.25
  -4  -2 -11   48.45    3.40
  -4   2 -12   84.45    9.25
   4  -2  12   92.07   11.26
  -4  -2 -12   90.89    6.71
  -4  -2 -12   89.38    4.75
  -4   2 -13   59.30    5.52
  -4  -2 -13   58.05    6.39
  -4  -2 -13   60.08    4.51
   4  -2  13   66.61    7.54
  -4   2 -14  236.36   10.45
   4  -2  14  240.42   13.40
  -4  -2 -14  238.80   11.46
  -4  -2 -14  237.46   12.41
  -4   2 -15   79.87    7.14
   4  -2  15   74.80    9.38
  -4  -2 -15   65.23    7.66
  -4  -2 -15   70.90   11.63
  -4   2 -16   17.75    5.59
   4  -2  16   21.32    7.42
  -4  -2 -16   25.81    5.88
  -4  -2 -16   18.53    3.63
  -4   2 -17  352.43   15.42
   4  -2  17  335.86   17.51
  -4  -2 -17  287.82   11.77
  -4  -2 -17  339.78   14.91
  -4   2 -18    6.36    9.01
  -4  -2 -18    7.23    3.16
  -4  -2 -18    5.24    5.21
   4  -2  18    4.59    7.00
  -4   2 -19   12.38    5.88
   4  -2  19   13.70    7.53
  -4  -2 -19   14.45    6.04
  -4  -2 -19    6.30    5.65
  -4   2 -20    7.88    5.49
   4  -2  20    7.62    7.15
  -4  -2 -20    2.42    2.89
  -4  -2 -20    8.69    5.62
  -4   2 -21  128.46   11.50
   4  -2  21  102.46   21.09
  -4  -2 -21  114.90   10.95
  -4   2 -22    3.83    5.80
   4  -2  22    0.72    7.31
  -4  -2 -22    0.78    2.80
  -4  -2 -22    8.14    5.82
   4   4 -24   40.96    8.10
   4  -4 -24   24.54    4.86
   4  -4 -24   37.06    6.23
  -4  -4  24   -0.62    9.71
   4   4 -23    2.23    4.31
   4  -4 -23   -1.04    2.57
   4  -4 -23   -0.92    3.54
  -4  -4  23   -0.22    9.04
   4   4 -22   -0.22    3.93
   4  -4 -22   -0.96    2.48
   4  -4 -22    0.59    3.14
  -4  -4  22   -0.19    4.95
   4   4 -21    2.02    4.57
   4  -4 -21    1.58    3.79
   4  -4 -21    4.28    2.94
  -4  -4  21    2.11    5.92
   4   4 -20    3.62    3.92
   4  -4 -20   -2.10    5.55
   4  -4 -20    1.41    2.59
  -4  -4  20   -2.25    4.87
   4   4 -19    4.21    4.23
   4  -4 -19    3.29    2.90
   4  -4 -19    2.83    3.42
  -4  -4  19   -1.27    5.32
   4   4 -18   96.29    7.58
   4  -4 -18   76.58    5.77
   4  -4 -18   80.61    6.20
  -4  -4  18   81.14   13.95
   4   4 -17   11.78    4.67
   4  -4 -17   13.35    6.88
   4  -4 -17   10.74    3.44
  -4  -4  17   15.74    5.69
   4   4 -16   33.51    5.15
   4  -4 -16   32.32    4.08
   4  -4 -16   32.24    4.70
  -4  -4  16   33.22   11.17
   4   4 -15  487.52   15.25
   4  -4 -15  453.10   13.93
   4  -4 -15  451.01   14.26
  -4  -4  15  451.23   16.74
   4   4 -14    2.60    2.73
   4  -4 -14    3.21    3.78
   4  -4 -14    0.85    2.71
  -4  -4  14    0.67    5.73
   4   4 -13   15.85    5.34
   4  -4 -13   15.69    2.84
   4  -4 -13   15.90    3.24
  -4  -4  13   17.54    3.96
   4   4 -12    6.99    2.63
   4  -4 -12    5.47    2.33
   4  -4 -12    7.53    2.75
  -4  -4  12    7.46    3.00
   4   4 -11   12.46    2.84
  -4   4  11   10.37    3.21
   4  -4 -11   13.55    2.58
   4  -4 -11   14.17    2.81
  -4  -4  11   16.12    3.15
   4   4 -10  297.55   11.39
  -4   4  10  319.84    9.68
   4  -4 -10  309.25    9.23
   4  -4 -10  294.47    8.73
  -4  -4  10  290.05    9.38
   4   4  -9   67.86    4.22
  -4   4   9   95.05    7.32
   4  -4  -9   73.29    4.48
  -4  -4   9   62.01    4.29
  -4   4   8   35.23    3.72
   4   4  -8   35.02    3.52
   4  -4  -8   36.26    3.74
   4  -4  -8   31.61    5.56
  -4  -4   8   33.50    3.45
   4   4  -7 1026.52   26.59
  -4   4   7 1045.99   24.15
   4  -4  -7  992.81   27.11
   4  -4  -7  907.72   21.83
   4  -4  -7 1026.93   26.24
  -4  -4   7  980.09   22.67
   4   4  -6  989.87   24.83
  -4   4   6 1008.76   23.17
   4  -4  -6 1070.17   23.27
   4  -4  -6 1021.04   22.71
   4  -4  -6  952.42   25.58
  -4  -4   6  983.75   22.08
   4   4  -5 1188.48   28.83
  -4   4   5 1142.90   25.86
   4  -4  -5 1191.08   25.21
  -4  -4   5 1137.38   24.95
   4   4  -4  204.38    6.20
  -4   4   4  207.39    6.45
   4  -4  -4  193.56    4.78
  -4  -4   4  204.87    5.94
  -4   4   3    0.58    2.04
   4   4  -3    1.24    1.89
  -4   4   3    2.51    2.00
  -4  -4   3    2.60    1.68
   4  -4  -3    1.42    0.91
   4   4  -2   44.20    3.53
  -4   4   2   44.60    1.91
   4  -4  -2   43.21    1.54
  -4  -4   2   43.62    3.08
   4   4  -1  772.62   21.49
  -4   4   1  841.85   16.12
   4  -4  -1  806.09   15.07
  -4  -4   1  726.08   19.56
  -4   4   0   83.94    2.49
   4   4   0  104.45    5.30
  -4  -4   0   82.92    4.44
   4  -4   0   82.69    2.30
   4   4   1   57.23    4.47
  -4   4  -1   54.61    2.00
   4  -4   1   51.98    2.12
  -4  -4  -1   58.68    4.17
  -4   4  -2    0.51    1.88
   4   4   2   -0.03    4.62
  -4  -4  -2   -0.14    2.49
   4  -4   2    2.28    1.23
   4   4   3    9.31    1.78
  -4   4  -3    9.40    1.70
   4  -4   3   11.21    2.00
  -4  -4  -3    7.93    3.76
   4   4   4  345.49    6.94
  -4   4  -4  336.75   10.46
   4  -4   4  331.82    9.24
  -4  -4  -4  326.63   11.91
   4   4   5   51.17    2.00
  -4   4  -5   52.79    3.45
   4  -4   5   48.96    4.13
  -4  -4  -5   57.76    6.17
  -4   4  -6 1389.77   34.18
   4  -4   6 1315.01   32.14
  -4  -4  -6 1328.43   35.63
  -4   4  -7    0.92    1.95
   4  -4   7    0.00    2.54
  -4  -4  -7    7.75    3.13
  -4  -4  -7    3.42    3.52
  -4  -4  -7    1.80    1.56
  -4   4  -8   26.28    3.02
  -4  -4  -8   29.35    4.53
  -4  -4  -8   23.80    2.36
   4  -4   8   24.69    3.90
  -4   4  -9    5.05    2.14
  -4  -4  -9    2.00    3.16
  -4  -4  -9    0.81    1.68
   4  -4   9   -1.77    2.97
  -4   4 -10    2.24    2.65
   4  -4  10    4.69    3.58
  -4  -4 -10    0.89    5.81
  -4  -4 -10    2.36    1.87
  -4   4 -11   28.56    3.72
  -4  -4 -11   26.88    5.24
  -4  -4 -11   26.37    2.01
   4  -4  11   24.84    8.27
  -4   4 -12   81.56    5.67
   4  -4  12   76.04    7.51
  -4  -4 -12   74.18    4.62
  -4  -4 -12   79.31    7.36
  -4   4 -13   12.24    4.16
  -4  -4 -13   11.52    1.93
  -4  -4 -13   10.00    5.14
   4  -4  13   15.16    5.85
  -4   4 -14    5.42    3.77
   4  -4  14    6.81    8.77
  -4  -4 -14    5.87    4.60
  -4  -4 -14    3.95    1.83
  -4   4 -15  139.87    8.50
   4  -4  15  131.47   11.06
  -4  -4 -15  115.15    5.08
  -4  -4 -15  135.34    9.71
  -4   4 -16    3.29    3.76
   4  -4  16   -0.56    5.21
  -4  -4 -16    6.35    6.86
  -4  -4 -16    1.07    1.71
  -4   4 -17    0.35    3.54
  -4  -4 -17    1.05    1.61
  -4  -4 -17    0.50    3.99
   4  -4  17   -1.38    5.11
  -4   4 -18    0.14    3.62
   4  -4  18    0.14    5.05
  -4  -4 -18    1.10    6.72
  -4  -4 -18    0.33    1.56
  -4   4 -19    0.14    5.00
  -4  -4 -19    1.76    2.03
  -4  -4 -19   12.28    5.10
   4  -4  19    8.70    6.64
  -4   4 -20    0.66    4.51
  -4  -4 -20    0.85    1.72
  -4  -4 -20    1.13    4.76
   4  -4  20    2.28    6.11
  -4   4 -21   -0.23    6.30
  -4  -4 -21   -0.65    1.31
  -4  -4 -21    6.10    3.79
   4  -4  21   -3.45    8.22
   4   6 -23    0.06    5.27
   4  -6 -23    0.40    6.55
   4  -6 -23    1.40    2.83
  -4  -6  23    5.60    6.62
   4   6 -22    0.43    4.65
   4  -6 -22    1.18    2.65
   4  -6 -22   -0.06    3.59
  -4  -6  22    5.08    5.93
   4   6 -21   -0.13    4.19
   4  -6 -21    0.07    3.07
   4  -6 -21   -2.80    2.49
  -4  -6  21    5.52    5.06
   4   6 -20    0.16    7.01
   4  -6 -20   -1.00    2.53
   4  -6 -20   -3.38    5.42
  -4  -6  20   -2.43    5.26
   4   6 -19    0.42    8.17
   4  -6 -19    5.14    3.14
   4  -6 -19   11.10    3.88
  -4  -6  19    9.37    5.91
   4   6 -18    0.22    7.10
   4  -6 -18    5.45    2.94
   4  -6 -18    4.15    5.66
  -4  -6  18    7.48    8.61
   4   6 -17    1.90    4.23
   4  -6 -17    5.10    2.87
   4  -6 -17    4.43    3.59
  -4  -6  17    4.58    5.04
   4   6 -16   63.95    6.45
   4  -6 -16   57.43    7.52
   4  -6 -16   58.10    5.73
  -4  -6  16   51.73   12.27
   4   6 -15  147.05    8.42
   4  -6 -15  152.48    8.28
   4  -6 -15  141.84    7.07
  -4  -6  15  138.49    9.76
  -4   6  14   23.59    4.65
   4   6 -14   19.21    4.51
   4  -6 -14   22.15    3.77
  -4  -6  14   22.56    8.20
   4  -6 -14   25.12    4.34
   4   6 -13   27.70    6.85
   4   6 -13   27.62    6.82
  -4   6  13   23.24    6.18
   4  -6 -13   23.30    4.16
   4  -6 -13   20.31    4.90
  -4  -6  13   23.36    4.67
   4  -6 -13   25.40    5.83
   4   6 -12    6.08    3.32
  -4   6  12   10.09    4.70
   4  -6 -12   15.09    5.46
   4  -6 -12   14.57    2.91
   4  -6 -12    9.56    3.73
  -4  -6  12    7.79    3.46
   4   6 -11  130.70    6.20
  -4   6  11  127.28    7.96
   4  -6 -11  127.61    8.34
   4  -6 -11  124.97    6.05
   4  -6 -11  135.29    9.84
  -4  -6  11  121.13    6.40
   4   6 -10   -0.02    1.97
  -4   6  10    1.80    2.82
   4  -6 -10   -0.40    1.89
   4  -6 -10    0.24    1.91
   4  -6 -10   -0.42    2.01
  -4  -6  10    1.08    1.98
   4   6  -9  142.37    5.97
  -4   6   9  148.69    5.73
   4  -6  -9  151.53    6.05
  -4  -6   9  138.12    6.02
   4  -6  -9  147.43    6.18
  -4   6   8  106.48    5.12
   4   6  -8  110.74    5.50
   4  -6  -8  107.55    5.17
   4  -6  -8  111.89    5.01
  -4  -6   8  106.50    5.21
   4   6  -7  900.96   26.17
  -4   6   7  914.34   22.94
   4  -6  -7  900.35   21.98
  -4  -6   7  870.06   24.87
  -4   6   6   49.57    4.12
   4   6  -6   34.08    6.35
  -4  -6   6   32.42    5.55
   4  -6  -6   42.04    4.93
   4   6  -5    4.16    2.63
  -4   6   5    4.75    2.69
   4  -6  -5    6.01    1.89
  -4  -6   5    2.84    3.87
   4   6  -4   37.14    3.86
  -4   6   4   38.98    6.56
  -4   6   4   37.03    3.16
  -4  -6   4   34.63    3.41
   4  -6  -4   35.24    2.50
  -4   6   3  111.38    4.54
   4   6  -3  115.94    9.21
  -4  -6   3  115.62    5.35
   4  -6  -3  104.60    3.62
   4   6  -2   54.37    4.98
  -4   6   2   50.29    3.12
   4  -6  -2   49.33    3.64
  -4  -6   2   53.97    4.11
  -4   6   1  158.72    5.17
   4   6  -1  153.88    7.22
  -4  -6   1  153.24    6.35
   4  -6  -1  153.96    4.29
  -4   6   0   22.70    2.27
   4   6   0   20.94    4.21
  -4  -6   0   22.44    3.51
   4  -6   0   22.22    1.88
   4   6   1    0.18    2.30
  -4   6  -1   -0.16    1.88
   4  -6   1   -0.07    0.94
  -4  -6  -1    2.21    3.66
  -4   6  -2  130.29    4.32
   4   6   2  128.52    6.98
  -4  -6  -2  138.59   10.33
   4  -6   2  125.12    4.19
   4   6   3    4.19    3.38
   4   6   3    2.22    1.40
  -4   6  -3    1.90    1.54
   4  -6   3    1.69    1.62
  -4  -6  -3    2.15    5.31
   4   6   4    1.63    1.21
  -4   6  -4    3.12    1.62
   4  -6   4    1.55    1.68
  -4  -6  -4    2.08    5.49
   4   6   5  291.91    8.10
  -4   6  -5  285.05    7.79
   4  -6   5  281.31    8.59
  -4  -6  -5  289.38   11.00
  -4   6  -6  130.05    4.96
   4   6   6  141.43    5.11
  -4  -6  -6  134.39    7.86
   4  -6   6  132.44    8.22
   4   6   7    2.75    1.97
  -4   6  -7    4.08    2.05
   4  -6   7    2.86    2.50
  -4  -6  -7    0.94    3.74
   4   6   8   84.76    4.53
  -4   6  -8   83.35    4.64
   4  -6   8   83.99    5.67
  -4  -6  -8   85.32    6.82
  -4  -6  -8   84.80    7.35
  -4   6  -9  118.44    8.43
   4  -6   9  111.60    6.92
  -4  -6  -9  129.50    8.75
  -4  -6  -9  114.14   11.89
  -4   6 -10    5.02    3.18
  -4  -6 -10    8.51    4.69
  -4  -6 -10   10.41    5.24
   4  -6  10   10.61    4.26
  -4   6 -11  178.05    8.21
  -4  -6 -11  178.56   17.23
  -4  -6 -11  176.39   10.48
   4  -6  11  163.66    9.69
  -4   6 -12   45.47    5.15
   4  -6  12   41.99    6.83
  -4  -6 -12   39.43   10.89
  -4  -6 -12   50.90    7.79
  -4  -6 -12   39.84    2.66
  -4   6 -13   -1.68    3.10
   4  -6  13    1.74    4.27
  -4  -6 -13    3.05    4.16
  -4  -6 -13    2.57    2.35
  -4  -6 -13    2.14    4.94
  -4   6 -14    1.08    2.85
   4  -6  14    2.48    3.90
  -4  -6 -14    3.52    6.19
  -4  -6 -14    0.08    1.22
  -4  -6 -14   -1.92    4.44
  -4   6 -15    2.52    3.81
  -4  -6 -15    1.75    5.91
  -4  -6 -15    4.35    1.63
   4  -6  15    3.21    5.34
  -4  -6 -15    4.41    4.86
  -4   6 -16   57.52    6.29
   4  -6  16   49.20    8.38
  -4  -6 -16   44.64   11.42
  -4  -6 -16   49.39    8.85
  -4  -6 -16   38.60    4.36
  -4   6 -17    0.23    4.57
  -4  -6 -17   14.95    5.21
  -4  -6 -17    8.44    2.91
   4  -6  17    9.34   10.33
  -4  -6 -17   -1.00    6.66
  -4   6 -18    0.36    4.15
   4  -6  18    8.60    5.75
  -4  -6 -18    5.49    7.87
  -4  -6 -18    1.02    1.49
  -4   6 -19   -0.23    4.08
   4  -6  19   -4.69    5.44
  -4  -6 -19   -0.30    1.28
  -4  -6 -19   -1.38    4.28
  -4   6 -20    0.01    4.01
  -4  -6 -20    0.40    1.14
  -4  -6 -20   -1.70    4.23
   4  -6  20   -0.70    5.38
   4   8 -21    0.12    3.70
   4  -8 -21    0.31    2.08
   4  -8 -21    0.55    2.70
   4  -8 -21   -4.10    6.42
  -4  -8  21   -0.32    4.72
   4   8 -20   -0.01    3.84
   4  -8 -20    0.59    2.37
   4  -8 -20    0.61    4.62
   4  -8 -20    1.30    6.63
  -4  -8  20    0.11    4.88
   4   8 -19    0.05    4.44
   4  -8 -19    8.12    4.71
   4  -8 -19    2.02    2.82
   4  -8 -19    4.99    3.66
  -4  -8  19    0.49    5.22
   4   8 -18   -0.06    3.58
   4  -8 -18    2.66    3.00
   4  -8 -18    2.22    3.81
   4  -8 -18   -0.40    2.50
  -4  -8  18   -0.20    4.45
   4   8 -17    0.04    4.05
   4  -8 -17    5.25    3.02
   4  -8 -17    5.34    4.44
   4  -8 -17    3.74    3.75
  -4  -8  17    7.27    4.94
   4   8 -16   -0.02    5.23
  -4   8  16    0.25    2.65
   4  -8 -16   -0.50    2.79
  -4  -8  16    1.27    3.65
   4  -8 -16   -2.69    3.25
   4   8 -15   30.09    5.35
  -4   8  15   32.79    4.87
   4  -8 -15   26.71    5.43
   4  -8 -15   31.84    4.90
  -4  -8  15   24.59    5.61
  -4   8  14   -0.45    2.13
   4   8 -14   -0.62    2.51
   4  -8 -14    0.91    2.62
   4  -8 -14    1.38    3.77
  -4  -8  14   -0.45    2.72
   4   8 -13    3.81    3.55
  -4   8  13    1.47    2.96
   4  -8 -13    6.09    5.81
  -4  -8  13    4.49    3.70
   4  -8 -13    2.02    3.23
  -4   8  12   19.75    3.67
   4   8 -12   13.60    4.64
   4  -8 -12   20.56    4.49
  -4  -8  12   16.47    4.63
   4  -8 -12   17.22    4.11
   4   8 -11    4.95    3.69
  -4   8  11    4.06    3.02
   4  -8 -11    4.53    3.43
   4  -8 -11    3.59    5.42
  -4  -8  11    8.63    3.50
   4   8 -10    0.73    5.20
  -4   8  10    0.86    2.41
   4  -8 -10    2.23    4.72
   4  -8 -10    2.65    4.42
  -4  -8  10    0.62    4.60
   4   8  -9    1.83    3.15
  -4   8   9    1.94    2.65
   4  -8  -9    3.96    2.70
   4  -8  -9    2.34    2.70
  -4  -8   9    3.18    2.75
   4   8  -8   35.57    4.47
  -4   8   8   36.63    4.03
   4  -8  -8   36.87    3.67
  -4  -8   8   34.58    3.97
   4   8  -7    4.99    3.00
  -4   8   7    5.15    2.90
   4  -8  -7    5.28    2.32
  -4  -8   7    4.27    2.61
   4   8  -6   13.20    3.53
  -4   8   6   15.22    3.32
   4  -8  -6   13.49    4.09
  -4  -8   6   13.77    4.76
   4   8  -5   16.77    3.60
  -4   8   5   13.94    3.47
  -4   8   5   16.07    3.07
  -4  -8   5   13.33    2.88
   4  -8  -5   14.51    3.51
   4   8  -4   44.61    7.76
  -4   8   4   46.29    4.66
  -4   8   4   47.45    6.02
  -4  -8   4   44.77    3.82
   4  -8  -4   44.50    2.81
   4   8  -3  124.13   10.63
  -4   8   3  128.55    5.54
   4  -8  -3  127.20    4.53
  -4  -8   3  126.20    5.83
  -4   8   2   45.16    5.74
   4  -8  -2   43.46    4.08
  -4  -8   2   45.96    4.01
   4   8  -1  323.21   15.59
  -4   8   1  232.48    7.66
   4  -8  -1  238.62    8.40
  -4  -8   1  250.19    8.93
  -4   8   0  174.08    6.31
   4   8   0  241.26   13.45
  -4  -8   0  174.98    7.45
   4  -8   0  163.40    5.26
   4   8   1  167.66   12.60
  -4   8  -1  152.38    8.00
   4  -8   1  135.34    4.71
  -4  -8  -1  155.14    7.03
   4   8   2   40.75    9.16
  -4   8  -2   51.09    5.56
   4  -8   2   43.88    2.86
  -4  -8  -2   49.07    4.94
   4   8   3   22.70    8.48
  -4   8  -3   24.78    4.80
   4   8   3   27.27    2.96
  -4  -8  -3   35.82    8.27
   4  -8   3   26.22    4.22
   4   8   4   65.95    5.24
   4   8   4   69.93    6.66
  -4   8  -4   69.17    4.11
   4  -8   4   57.15    3.64
  -4  -8  -4   63.46    5.81
   4   8   5    3.40    1.74
  -4   8  -5    3.87    2.35
   4  -8   5    3.55    2.30
  -4  -8  -5    5.17    3.76
   4   8   6   49.43    4.39
  -4   8  -6   46.67    4.00
   4  -8   6   43.56    4.29
  -4  -8  -6   48.86    6.17
  -4   8  -7    4.34    2.79
   4   8   7    3.02    1.72
  -4  -8  -7    7.31    4.45
   4  -8   7    9.95    2.96
   4   8   8   28.15    3.90
  -4   8  -8   25.33    4.03
   4  -8   8   27.81    4.60
  -4  -8  -8   26.84    6.37
  -4   8  -9   36.84    4.53
   4   8   9   35.81    2.74
  -4  -8  -9   27.09   11.01
   4  -8   9   29.26    5.07
   4   8  10   18.78    4.19
  -4   8 -10   15.63    6.72
  -4   8 -10   15.52    6.74
   4  -8  10   20.75    4.87
  -4  -8 -10   17.31    6.18
  -4  -8 -10   15.28    5.62
  -4   8 -11    6.89    3.75
   4  -8  11   11.83    4.49
  -4  -8 -11    6.48    5.27
  -4  -8 -11   11.57    5.82
  -4   8 -12   -0.65    2.33
   4  -8  12    0.26    2.92
  -4  -8 -12    0.84    5.22
  -4  -8 -12    1.84    6.05
  -4   8 -13   21.28    4.62
   4  -8  13   12.45    5.80
  -4  -8 -13   24.03    6.90
  -4  -8 -13   18.67    5.98
  -4   8 -14   -0.25    3.80
   4  -8  14    4.02    4.99
  -4  -8 -14    7.19    4.80
  -4  -8 -14    7.74    5.67
  -4   8 -15    0.04    5.77
   4  -8  15   -3.37    4.39
  -4  -8 -15    0.38    4.93
  -4  -8 -15    0.28    4.24
  -4   8 -16   -0.23    7.21
   4  -8  16    3.44    5.00
  -4  -8 -16    2.99    8.99
  -4  -8 -16    0.14    4.47
  -4   8 -17    0.34    9.23
  -4  -8 -17   25.18    7.02
  -4  -8 -17    0.12    5.64
   4  -8  17    8.54    6.76
  -4   8 -18    0.42    3.51
   4  -8  18   -1.95    4.33
  -4  -8 -18    2.31    4.48
  -4  -8 -18   -0.67    3.48
   4  10 -19    0.11    8.44
   4 -10 -19    2.49    4.04
   4 -10 -19    1.01    5.25
  -4 -10  19   -0.79    5.30
   4  10 -18   -0.11    5.11
   4 -10 -18    1.50    3.97
   4 -10 -18    2.68    3.52
  -4 -10  18   -0.32    7.88
  -4  10  17    0.19    3.05
   4  10 -17   -0.14    4.99
   4 -10 -17    4.38    5.35
   4 -10 -17    5.62    5.75
  -4 -10  17   -0.51    4.53
   4  10 -16   -0.08    4.30
  -4  10  16   -0.06    5.03
   4 -10 -16    3.47    3.35
   4 -10 -16    0.68    3.16
  -4 -10  16   -0.10    7.16
  -4  10  15   23.67    4.43
   4  10 -15   25.22    5.98
   4 -10 -15   18.59    7.58
   4 -10 -15   25.33    4.91
  -4 -10  15   19.28    5.79
  -4  10  14    1.22    2.64
   4  10 -14    0.13    4.13
   4 -10 -14    3.89    3.05
   4 -10 -14    0.08    2.98
  -4 -10  14    0.05    6.52
   4  10 -13   -0.03    4.37
  -4  10  13    6.65    2.98
   4 -10 -13    3.95    3.40
   4 -10 -13    3.08    3.47
  -4 -10  13    6.66    3.93
  -4  10  12    3.85    2.80
   4  10 -12    2.22    3.96
   4 -10 -12   -1.91    5.17
   4 -10 -12    4.41    2.97
   4  10 -11   17.02    5.12
  -4  10  11   20.48    3.93
   4 -10 -11   23.17    4.21
   4 -10 -11   22.66    6.61
  -4 -10  11   11.52    4.53
   4  10 -10    0.86    3.03
  -4  10  10   -0.38    2.35
   4 -10 -10    1.61    2.43
   4 -10 -10   -1.15    2.21
  -4 -10  10   -1.51    2.45
  -4  10   9    3.15    5.28
   4  10  -9    1.16    4.11
  -4 -10   9    5.58    3.27
   4 -10  -9    4.62    2.77
   4  10  -8   29.27    5.28
  -4  10   8   23.75    7.11
   4 -10  -8   21.69    3.44
  -4 -10   8   23.05    4.22
  -4  10   7    3.34    2.84
   4  10  -7   -0.31    3.46
  -4 -10   7   -0.42    4.42
   4 -10  -7   -0.35    3.44
   4  10  -6   38.24    5.69
  -4  10   6   43.98    5.37
   4 -10  -6   41.73    5.72
  -4 -10   6   38.49    4.57
   4  10  -5   -1.11    2.70
  -4  10   5    1.73    2.29
  -4  10   5    1.98    2.59
  -4 -10   5   -0.54    2.03
   4 -10  -5   -2.12    2.67
   4  10  -4   35.92    5.75
  -4  10   4   41.18    4.66
  -4  10   4   38.09    5.54
   4 -10  -4   34.51    5.20
  -4 -10   4   28.26    4.42
   4  10  -3   19.67    9.18
  -4  10   3   32.91    5.39
  -4  10   3   35.66    4.25
   4 -10  -3   27.84    2.87
  -4 -10   3   12.79    6.74
   4  10  -2   -1.76    3.43
  -4  10   2    0.44    4.25
   4 -10  -2   -0.43    1.53
  -4 -10   2   -1.05    2.53
   4  10  -1    4.01    4.41
  -4  10   1    6.12    4.97
   4 -10  -1    3.56    1.90
  -4 -10   1    7.39    3.26
   4  10   0   14.38    5.43
  -4  10   0   14.62    5.81
   4 -10   0   12.33    2.47
  -4 -10   0   40.20    4.75
   4  10   1   79.20    7.58
  -4  10  -1   70.81    5.22
   4 -10   1   69.92    4.22
  -4 -10  -1   79.07    9.71
   4  10   2   35.67    6.37
  -4  10  -2   27.93    6.46
   4 -10   2   23.66    3.01
  -4 -10  -2   29.42    4.99
   4  10   3   44.35    4.17
   4  10   3   46.23   11.23
  -4  10  -3   43.29    7.66
   4 -10   3   31.11    5.41
  -4 -10  -3   45.28    5.72
   4  10   4    1.61    2.11
   4  10   4    1.83    4.20
  -4  10  -4   -0.30    2.63
   4 -10   4    0.79    2.08
  -4 -10  -4    0.57    6.28
  -4  10  -5  111.35    6.80
   4  10   5  114.99    7.62
  -4 -10  -5  116.59    8.36
   4 -10   5   97.31    6.11
   4  10   6    7.64    2.41
  -4  10  -6   11.50    5.80
   4 -10   6    5.59    3.11
  -4 -10  -6    7.46    4.60
   4  10   7   29.02    2.90
  -4  10  -7   30.74    4.79
   4 -10   7   25.43    4.32
  -4 -10  -7   27.83    5.80
   4  10   8   11.95    2.26
  -4  10  -8   10.55    6.46
   4 -10   8    9.80    5.96
  -4 -10  -8   11.95    5.22
   4  10   9    0.03    3.13
  -4  10  -9    9.49    4.16
   4 -10   9    9.07    3.77
  -4 -10  -9   11.22    4.75
   4  10  10   -0.18    1.48
  -4  10 -10    0.90    3.28
  -4 -10 -10    3.01    3.97
  -4 -10 -10   -2.72    3.81
   4 -10  10    4.10    3.06
   4  10  11    0.11    3.11
  -4  10 -11    6.05    4.03
   4 -10  11    5.37    4.15
  -4 -10 -11    8.43    5.05
  -4 -10 -11    8.52    7.87
  -4  10 -12   30.09    5.54
   4 -10  12   22.35    5.80
  -4 -10 -12   24.34   11.48
  -4 -10 -12   29.45    6.49
  -4  10 -13    1.67    3.36
  -4 -10 -13   -0.36    3.99
  -4 -10 -13   -0.04    4.29
   4 -10  13    0.25    3.85
  -4  10 -14    0.85    7.05
  -4 -10 -14    1.02    4.86
  -4 -10 -14    5.66    5.56
   4 -10  14    5.83    4.94
  -4  10 -15   -0.68    5.58
  -4 -10 -15   -3.61    4.32
  -4 -10 -15   -1.14    3.91
   4 -10  15   10.86    6.51
  -4  10 -16   -0.89    3.99
   4 -10  16   -0.11    4.96
  -4 -10 -16   18.65    9.20
  -4 -10 -16   -0.50    4.72
   4  12 -15   -0.00    4.91
  -4  12  15    0.28    2.64
   4 -12 -15    2.00    2.82
   4 -12 -15    0.76    3.09
  -4 -12  15   -0.20    4.02
  -4  12  14   -0.44    2.47
   4  12 -14    0.07    4.56
   4 -12 -14    0.59    2.56
   4 -12 -14    0.92    4.62
  -4 -12  14    4.59    6.20
   4  12 -13   -0.16    8.42
  -4  12  13    0.38    4.80
   4 -12 -13    3.32    2.92
   4 -12 -13    1.68    3.17
  -4 -12  13    5.27    3.91
   4  12 -12    4.34    4.15
  -4  12  12   -0.07    2.43
   4 -12 -12   -1.46    2.33
   4 -12 -12    1.71    2.63
  -4 -12  12    1.52    5.28
   4  12 -11    0.06    3.95
  -4  12  11   -0.08    2.46
   4 -12 -11   -0.56    2.14
  -4 -12  11   -2.41    2.82
   4 -12 -11    3.10    4.17
  -4  12  10    3.21    3.20
   4  12 -10   -0.06    7.90
   4 -12 -10    2.74    4.33
   4 -12 -10    2.96    3.03
  -4 -12  10    2.25    5.60
   4  12  -9   -0.04    4.02
  -4  12   9    0.33    2.92
   4 -12  -9   -0.54    2.10
  -4 -12   9    5.11    2.91
   4  12  -8    4.35    7.70
  -4  12   8    4.40    5.59
   4 -12  -8    2.87    2.36
  -4 -12   8    3.07    5.21
   4  12  -7   -0.01    3.85
  -4  12   7   -0.54    3.04
   4 -12  -7    0.65    3.36
  -4 -12   7    2.65    2.73
   4  12  -6    7.06    5.12
  -4  12   6   11.54    4.34
   4 -12  -6    7.22    2.45
  -4 -12   6    8.81    3.65
   4  12  -5   25.00    6.05
  -4  12   5   29.07    8.60
  -4  12   5   26.40    4.83
  -4 -12   5   25.89    4.44
   4 -12  -5   22.77    3.14
   4  12  -4    1.84    4.12
  -4  12   4    4.47    3.77
  -4  12   4   -0.71    5.54
  -4 -12   4    1.50    2.90
   4 -12  -4    1.69    1.89
   4  12  -3    3.26    7.99
  -4  12   3    2.33    5.92
  -4  12   3    4.61    4.32
   4 -12  -3    6.05    3.54
   4  12  -2   12.91    5.61
  -4  12   2   17.09    7.58
   4 -12  -2   16.69    2.61
  -4 -12   2   20.21    4.00
   4  12  -1    0.42    3.65
  -4  12   1    2.07    5.04
   4 -12  -1   -0.00    1.55
  -4 -12   1    0.82    2.49
   4  12   0    2.51    3.87
  -4  12   0   -0.46    3.04
   4 -12   0    0.35    1.65
  -4 -12   0    1.06    4.60
   4  12   1   -2.04    6.15
  -4  12  -1    0.28    2.93
   4 -12   1    0.15    1.61
  -4 -12  -1    1.34    2.66
   4  12   2    8.28    4.95
  -4  12  -2    6.18    3.96
   4  12   2    4.82    3.26
  -4 -12  -2    3.91    3.66
   4 -12   2    5.43    2.31
   4  12   3    0.40    4.09
   4  12   3    0.91    2.44
  -4  12  -3    2.92    3.26
   4 -12   3   -0.88    3.28
  -4 -12  -3    0.10    5.05
   4  12   4    5.30    4.39
  -4  12  -4    5.09    6.65
   4  12   4    1.26    4.79
  -4 -12  -4    6.99    3.67
   4 -12   4    1.50    2.48
  -4  12  -5    9.74    4.38
   4  12   5    7.50    4.59
  -4 -12  -5   12.69    7.38
   4 -12   5    7.26    3.08
   4  12   6   -1.05    2.98
  -4  12  -6   -0.02    2.89
   4 -12   6    0.29    2.18
  -4 -12  -6   -0.75    2.99
   4  12   7    0.53    1.73
  -4  12  -7    0.58    3.17
   4 -12   7    1.03    2.52
  -4 -12  -7   -2.15    5.75
   4  12   8    2.45    1.80
  -4  12  -8    1.17    3.40
   4 -12   8    1.26    2.86
  -4 -12  -8   -1.27    3.84
  -4  12  -9    0.79    3.20
   4  12   9   -0.20    1.53
  -4 -12  -9    2.60    5.92
   4 -12   9    3.31    3.02
   4  12  10    0.11    1.20
  -4  12 -10    0.69    4.61
   4 -12  10   -1.84    2.64
  -4 -12 -10    0.18    3.32
  -4 -12 -10    0.92    3.21
  -4  12 -11    4.25    3.63
   4  12  11   -0.03    2.47
  -4 -12 -11    4.43    4.32
   4 -12  11    0.64    3.82
  -4 -12 -11   -0.46    4.47
  -4  12 -12    3.58    4.36
   4 -12  12    7.75    4.58
  -4 -12 -12    9.30    8.76
  -4 -12 -12    0.05    5.25
   4  14  -9    0.01    8.42
  -4  14   9    0.01    5.29
   4 -14  -9    1.50    2.10
  -4 -14   9    2.41    5.36
   4  14  -8    0.11    4.17
  -4  14   8    0.22    2.88
   4 -14  -8    0.60    2.72
  -4 -14   8   -1.38    2.61
   4  14  -7   -0.07    3.74
  -4  14   7   -0.09    2.80
   4 -14  -7    0.34    1.53
  -4 -14   7   -1.20    4.07
   4  14  -6   -0.01    4.64
  -4  14   6    0.09    6.06
   4 -14  -6    1.08    1.89
  -4 -14   6    2.30    3.03
  -4  14   5   -0.07    4.18
   4  14  -5   -0.07    7.97
  -4 -14   5    3.47    3.28
   4 -14  -5    3.63    3.35
  -4  14   4   -0.01    3.19
  -4  14   4   -0.06    2.55
  -4 -14   4   -1.49    2.34
   4 -14  -4    1.48    1.43
  -4  14   3   -0.32    3.86
  -4  14   3    0.07    4.99
  -4 -14   3    0.88    2.80
   4 -14  -3    0.88    2.89
   4  14  -2    5.61    4.79
  -4  14   2   -0.14    4.68
  -4  14   2    0.04    6.08
   4 -14  -2    1.85    2.03
  -4 -14   2    3.12    3.15
   4  14  -1   -3.42    4.16
  -4  14   1   -0.13    4.04
  -4  14   1    0.12    3.11
  -4 -14   1   -0.47    2.73
   4 -14  -1   -0.05    1.70
   4  14   0    4.80    8.41
  -4  14   0   -0.02    4.03
   4 -14   0    2.91    3.60
  -4 -14   0    9.62    5.64
   4  14   1   12.80    5.66
   4  14   1   12.03    4.05
  -4  14  -1    0.03    4.50
   4 -14   1    3.88    2.66
  -4 -14  -1   12.92    3.94
  -4  14  -2   -0.00    5.87
   4  14   2    1.36    4.76
   4  14   2   -1.76    4.35
   4 -14   2   -0.54    3.32
  -4 -14  -2   -2.14    4.94
   4  14   3    4.32    3.41
   4  14   3   -2.16    3.46
  -4  14  -3   -0.01    2.67
   4 -14   3   -0.65    1.58
  -4 -14  -3    0.46    2.38
   4  14   4    0.97    2.67
  -4  14  -4   -0.05    3.60
   4 -14   4    3.36    4.10
  -4 -14  -4   -0.33    5.54
   4  14   5   -1.51    2.02
  -4  14  -5   -0.03    3.08
   4 -14   5    1.24    2.06
  -4 -14  -5    0.01    2.82
   4  14   6    2.82    2.30
  -4  14  -6   -0.10    3.86
   4 -14   6    0.72    4.90
  -4 -14  -6    0.28    5.90
   5   1 -26   -1.06    7.56
   5   1 -26   -2.69    4.21
  -5   1  26    0.56    5.31
   5  -1 -26    4.64    3.99
   5  -1 -26   -1.20    3.43
  -5  -1  26    0.15    5.48
  -5   1  25   -0.09    7.85
   5   1 -25    6.70    6.65
   5   1 -25   24.09   10.00
   5  -1 -25   10.62    5.19
  -5  -1  25    0.24   12.80
   5   1 -24    2.48    5.95
  -5   1  24    0.40    6.72
   5   1 -24   16.07    9.06
   5  -1 -24    5.50    4.57
   5  -1 -24    8.38    5.04
  -5  -1  24    0.14    7.10
   5   1 -23   20.77    5.94
  -5   1  23   15.62   12.09
   5   1 -23   18.52    7.04
   5  -1 -23   15.35    8.42
   5  -1 -23   18.23    5.62
  -5  -1  23   17.14    7.98
   5   1 -22   -0.02    6.83
  -5   1  22   19.46    7.33
   5   1 -22   29.83    5.87
   5  -1 -22   29.41    5.35
   5  -1 -22   20.42    9.27
  -5  -1  22   22.85   12.86
  -5   1  21    6.31    5.46
   5   1 -21    2.69    4.29
   5  -1 -21    3.50    3.88
   5  -1 -21    3.48    4.27
  -5  -1  21    1.78    5.62
  -5   1  20    8.98    5.94
   5   1 -20    9.26    4.56
   5  -1 -20    2.89    6.90
   5  -1 -20   11.78    4.70
  -5  -1  20    9.70    6.11
   5   1 -19   13.65    4.55
  -5   1  19    7.19    9.81
   5  -1 -19   15.20    4.95
  -5  -1  19   13.87    6.24
   5  -1 -19    9.16    7.39
  -5   1  18   24.82    6.40
   5   1 -18   24.29    4.73
   5  -1 -18   23.65    5.30
   5  -1 -18   24.61    4.58
  -5  -1  18   23.28    6.41
   5   1 -17   -0.74    2.48
  -5   1  17   -0.64    3.38
   5  -1 -17    1.25    2.98
  -5  -1  17    1.31    3.49
   5  -1 -17    0.49    2.38
  -5   1  16  224.09   10.46
   5   1 -16  218.87    8.24
   5  -1 -16  209.10    7.95
  -5  -1  16  207.38   13.88
   5  -1 -16  201.90    9.42
   5   1 -15   47.10    3.99
  -5   1  15   46.52    8.42
   5  -1 -15   47.43    3.98
   5  -1 -15   37.35    7.91
  -5  -1  15   48.77    5.48
   5   1 -14  219.78    7.46
  -5   1  14  224.14    8.97
   5  -1 -14  269.16   13.52
  -5  -1  14  225.81    9.32
   5  -1 -14  216.85    7.33
   5   1 -13  377.21   10.36
  -5   1  13  373.52   11.98
   5  -1 -13  356.62   12.28
  -5  -1  13  366.19   11.70
   5  -1 -13  361.46   11.77
   5   1 -12   72.07    4.06
  -5   1  12   69.56    8.34
   5  -1 -12   92.44    5.61
   5  -1 -12   70.97    6.55
  -5  -1  12   73.17    5.19
  -5   1  11   -0.54    2.41
   5   1 -11   -1.15    1.86
   5  -1 -11    0.56    3.29
   5  -1 -11    0.75    2.47
  -5  -1  11   -0.93    2.32
   5   1 -10  574.57   16.49
  -5   1  10  539.83   14.58
   5  -1 -10  608.20   16.63
  -5  -1  10  522.49   13.81
   5  -1 -10  573.02   16.68
   5   1  -9  201.17    5.69
  -5   1   9  194.39    6.49
   5  -1  -9  208.49    7.80
   5  -1  -9  202.74    7.32
  -5  -1   9  209.15    8.97
   5   1  -8   68.55    2.92
  -5   1   8   70.03    3.31
   5  -1  -8   69.94    3.86
   5  -1  -8   65.62    2.70
  -5  -1   8   71.08    3.26
  -5   1   7   12.65    2.04
  -5   1   7   13.14    2.95
   5   1  -7   11.83    1.73
   5  -1  -7   12.97    1.55
   5  -1  -7   12.26    2.54
  -5   1   6  440.38   11.75
   5   1  -6  474.38   10.29
  -5   1   6  470.33   10.37
   5  -1  -6  440.52   11.46
   5  -1  -6  486.53   11.63
  -5  -1   6  454.93   10.17
  -5   1   5  321.13    7.59
   5   1  -5  303.97    8.09
  -5   1   5  294.95    9.84
  -5  -1   5  296.16    7.92
   5  -1  -5  294.46    9.57
   5   1  -4 4752.57  107.47
  -5   1   4 4828.70  103.94
  -5   1   4 4680.79  108.74
  -5  -1   4 4675.29  105.27
   5  -1  -4 4703.96  100.23
   5  -1  -4 4777.16  117.46
   5   1  -3  346.74    9.46
  -5   1   3  354.10    6.36
  -5   1   3  304.61    9.21
  -5  -1   3  338.83    8.83
   5  -1  -3  363.75    7.17
   5  -1  -3  317.27    9.58
   5   1  -2 1983.95   43.39
  -5   1   2 1991.48   42.60
   5   1  -2 1909.56   40.76
  -5   1   2 2103.77   41.23
  -5  -1   2 1954.85   42.09
   5  -1  -2 2002.18   43.40
   5   1  -1 9035.45  227.12
   5   1  -1 9615.17  230.60
  -5   1   1 9131.28  225.50
  -5   1   1 9653.21  231.63
  -5  -1   1 9322.94  240.63
   5   1   0  521.07   16.23
  -5   1   0  516.88   12.02
   5  -1   0  493.55   15.78
  -5  -1   0  534.97   10.67
  -5  -1   0  481.27   15.86
  -5   1  -1  206.39    7.61
  -5  -1  -1  198.22   10.82
  -5  -1  -1  219.51    4.65
   5  -1   1  241.35    8.82
  -5   1  -2 1740.74   38.25
   5  -1   2 1732.59   39.08
  -5   1  -3  677.05   15.55
   5  -1   3  644.82   15.57
  -5  -1  -3  644.37   15.94
  -5   1  -4    2.52    2.08
   5  -1   4    3.96    2.35
  -5  -1  -4    2.11    2.47
  -5   1  -5    9.23    2.70
   5  -1   5    9.47    3.00
  -5  -1  -5    7.19    3.12
  -5   1  -6  225.09   11.14
   5  -1   6  234.92    9.14
  -5  -1  -6  236.66    9.08
   5   1   7  417.45   13.76
  -5   1  -7  400.70   11.98
   5  -1   7  421.32   13.81
  -5  -1  -7  407.60   13.04
   5   1   8   10.08    4.09
  -5   1  -8    7.65    3.24
   5  -1   8    5.69    4.05
  -5  -1  -8    9.84    3.78
   5   1   9  209.99    9.33
  -5   1  -9  202.54    7.98
   5  -1   9  224.78   13.73
  -5  -1  -9  202.51    8.48
   5   1  10   21.82    4.72
  -5   1 -10   17.44    3.68
   5  -1  10   22.85    8.01
  -5  -1 -10   19.98    4.27
  -5   1 -11   12.70    3.74
   5   1  11   17.88    4.83
  -5  -1 -11   12.70    4.06
   5  -1  11   15.10    4.88
   5   1  12   -0.77    4.06
  -5   1 -12    0.36    3.13
   5  -1  12    6.19    3.92
  -5  -1 -12    0.75    3.44
   5   1  13  178.29   11.04
  -5   1 -13  176.93    9.05
   5  -1  13  174.11   11.20
  -5  -1 -13  171.39   14.12
   5   1  14  110.33   10.04
  -5   1 -14  108.01    7.78
   5  -1  14  107.91   10.16
  -5  -1 -14  106.01    8.10
   5   1  15    1.94    5.69
  -5   1 -15    4.27    4.37
   5  -1  15    6.26    5.86
  -5  -1 -15    2.69    4.74
   5   1  16   37.68    8.46
  -5   1 -16   36.38    6.56
   5  -1  16   26.80   13.82
  -5  -1 -16   26.84   10.62
  -5   1 -17  219.52   12.72
   5   1  17  218.95   14.65
  -5  -1 -17  207.29   12.38
   5  -1  17  205.88   14.81
   5   1  18  131.46   12.57
  -5   1 -18  110.12    9.43
   5  -1  18  127.07   12.42
  -5  -1 -18   89.54    7.39
  -5  -1 -18  127.11   10.46
  -5   1 -19   17.02    6.41
   5  -1  19   24.71    8.31
  -5  -1 -19    9.94    4.45
  -5  -1 -19   22.11   11.32
  -5   1 -20   18.41    6.90
   5  -1  20   23.41    8.43
  -5  -1 -20    6.52    4.43
  -5  -1 -20   19.49    6.68
  -5   1 -21    5.25    6.22
  -5  -1 -21    8.50    6.16
  -5  -1 -21    2.76    5.84
   5  -1  21   -0.29   13.05
  -5   1 -22   12.83   10.76
  -5  -1 -22    4.10    3.68
  -5  -1 -22    8.94    6.74
   5  -1  22    0.29    8.28
   5   3 -25    6.34    5.84
   5  -3 -25   -0.07    7.46
   5  -3 -25    3.73    3.77
  -5  -3  25   -0.93    7.12
   5   3 -24    5.37    5.16
  -5   3  24   -1.96    5.55
   5  -3 -24   -0.41    4.24
  -5  -3  24    0.07    6.46
   5  -3 -24    4.94    3.58
  -5   3  23   -1.58    5.12
   5   3 -23   -9.22    7.47
   5  -3 -23   -1.88    3.22
  -5  -3  23   -0.12    5.91
   5  -3 -23   -0.19    3.67
  -5   3  22    1.33    4.83
   5   3 -22    4.92    7.26
   5  -3 -22    3.22    3.25
   5  -3 -22   -0.00    3.55
  -5  -3  22    1.30    5.59
  -5   3  21    9.65    5.69
   5   3 -21    9.17    8.90
   5  -3 -21   10.23    6.62
   5  -3 -21   11.71    3.95
  -5  -3  21    3.84    6.55
  -5   3  20   29.77    6.81
   5   3 -20   34.84   10.16
   5  -3 -20   30.27    5.04
   5  -3 -20   33.62    4.90
  -5  -3  20   30.89   12.75
   5   3 -19    5.53    7.44
  -5   3  19    5.47    8.12
   5  -3 -19    5.06    3.41
  -5  -3  19    6.24    5.37
   5  -3 -19    0.37    5.80
   5   3 -18  258.54   16.11
  -5   3  18  248.18   17.70
   5  -3 -18  223.70   13.74
  -5  -3  18  237.59   13.17
   5  -3 -18  231.59    9.70
  -5   3  17   33.64    6.12
   5   3 -17   35.62    8.57
   5  -3 -17   29.11    4.45
   5  -3 -17   31.86    7.43
  -5  -3  17   30.05    6.55
   5   3 -16   62.72    8.61
  -5   3  16   60.25    6.48
   5  -3 -16   59.32    5.04
   5  -3 -16   58.23    5.02
  -5  -3  16   54.09    6.73
  -5   3  15   17.71    4.47
   5   3 -15   15.48    3.52
   5  -3 -15   16.93    3.40
   5  -3 -15   18.92    3.42
  -5  -3  15   16.42    4.50
   5   3 -14    9.35    2.97
  -5   3  14    6.28    3.52
   5  -3 -14    6.78    2.77
  -5  -3  14    9.99    3.60
   5  -3 -14    6.99    2.76
   5   3 -13   69.44    4.32
  -5   3  13   67.85    4.94
   5  -3 -13   63.70    4.35
   5  -3 -13   65.13    4.26
  -5  -3  13   61.81    4.97
   5   3 -12  420.47   11.18
  -5   3  12  408.50   12.21
   5  -3 -12  411.12   11.18
   5  -3 -12  410.34   14.30
  -5  -3  12  373.95   14.52
  -5   3  11  194.65    7.20
   5   3 -11  199.10    6.65
   5  -3 -11  200.83    7.23
   5  -3 -11  199.16    8.97
  -5  -3  11  192.56    7.31
  -5   3  10  168.87    7.41
   5   3 -10  169.34    6.20
  -5   3  10  175.51    9.41
   5  -3 -10  166.36    6.53
   5  -3 -10  173.48    6.23
  -5  -3  10  162.28    6.36
   5   3  -9   22.37    2.99
  -5   3   9   23.50    6.11
  -5   3   9   21.50    3.11
   5  -3  -9   22.51    3.32
  -5  -3   9   18.66    3.05
   5  -3  -9   21.81    2.82
   5   3  -8  365.81    9.22
  -5   3   8  351.11   12.40
   5  -3  -8  365.91    9.18
   5  -3  -8  351.78    9.72
  -5  -3   8  339.71    9.06
  -5   3   7   11.51    2.37
   5   3  -7   14.58    2.34
   5  -3  -7    9.47    4.07
  -5  -3   7    9.10    2.03
   5  -3  -7   11.40    3.04
  -5   3   6 1041.17   22.96
   5   3  -6 1038.27   21.97
   5  -3  -6  943.78   24.23
  -5  -3   6 1021.31   21.71
   5  -3  -6 1051.26   22.89
   5   3  -5 4921.69  117.34
  -5   3   5 4899.41  115.78
   5  -3  -5 5040.43  119.32
   5  -3  -5 5150.58  115.75
  -5  -3   5 5049.13  117.31
   5  -3  -5 5261.66  118.80
   5   3  -4 4965.16  115.22
  -5   3   4 5036.15  118.34
   5  -3  -4 5050.86  111.04
   5  -3  -4 5042.24  118.96
  -5  -3   4 4921.74  114.12
   5   3  -3 1588.81   34.62
  -5   3   3 1598.68   35.27
  -5   3   3 1633.44   32.09
  -5  -3   3 1542.00   33.31
  -5   3   2  290.27    5.91
   5   3  -2  278.83   11.92
  -5  -3   2  265.19    7.77
   5  -3  -2  301.95    5.23
  -5   3   1  158.16    3.68
   5   3  -1  133.15    8.81
  -5  -3   1  142.10    5.87
   5  -3  -1  160.65    3.17
   5   3   0   34.92    4.12
  -5   3   0   42.25    1.47
   5  -3   0   46.04    2.74
  -5  -3   0   36.38    3.90
   5   3   1  157.98    6.60
  -5   3  -1  162.09    3.73
   5  -3   1  173.35    5.69
  -5  -3  -1  156.28    6.46
   5   3   2   31.86    1.21
  -5   3  -2   24.41    1.74
   5  -3   2   24.81    3.39
  -5  -3  -2   28.83    4.33
   5   3   3  189.49    3.28
  -5   3  -3  179.25    4.90
   5  -3   3  174.41    5.54
  -5  -3  -3  191.70    7.75
  -5   3  -4  329.45    8.24
   5  -3   4  329.82   11.73
  -5  -3  -4  349.98   12.01
  -5   3  -5 1853.87   41.49
   5  -3   5 1679.90   40.72
  -5  -3  -5 1838.58   36.66
  -5   3  -6  229.15    7.56
  -5  -3  -6  223.31    5.48
  -5  -3  -6  225.71    9.43
   5  -3   6  229.11    8.67
  -5   3  -7   89.40    4.73
   5  -3   7   88.91    5.78
  -5  -3  -7  110.77    6.64
  -5  -3  -7   88.90    2.51
  -5   3  -8  338.99    9.85
   5  -3   8  337.91   11.47
  -5  -3  -8  332.03   11.78
  -5  -3  -8  336.08    7.31
  -5   3  -9    2.41    2.31
  -5  -3  -9    1.26    3.12
  -5  -3  -9    0.86    1.69
   5  -3   9    1.86    2.97
  -5   3 -10   79.29    4.90
   5  -3  10   77.71   10.09
  -5  -3 -10   79.50    6.30
  -5  -3 -10   76.53    2.96
  -5   3 -11   38.52    4.42
   5  -3  11   42.90    5.82
  -5  -3 -11   37.86    2.42
  -5  -3 -11   40.35    5.49
  -5   3 -12   21.84    4.17
  -5  -3 -12   16.07    3.36
  -5  -3 -12   19.86    5.26
   5  -3  12   20.88    5.61
  -5   3 -13   16.32    7.82
   5  -3  13   17.59    6.31
  -5  -3 -13   14.48    5.47
  -5  -3 -13   17.01    3.65
  -5   3 -14   -1.51    5.84
   5  -3  14   -6.32    4.95
  -5  -3 -14    1.20    4.25
  -5  -3 -14   -1.07    2.87
  -5   3 -15    7.87    4.65
  -5  -3 -15    7.67    3.84
  -5  -3 -15   14.08    5.21
   5  -3  15   11.13    6.58
  -5   3 -16    9.86    5.01
   5  -3  16   13.51    6.64
  -5  -3 -16    7.90    2.45
  -5  -3 -16   11.53    5.54
  -5   3 -17   -0.93    3.68
   5  -3  17   -2.97    4.98
  -5  -3 -17   -0.12    1.73
  -5  -3 -17   -0.66    6.63
  -5   3 -18   -4.08    4.22
  -5  -3 -18   -0.49    4.44
  -5  -3 -18   -0.46    1.93
   5  -3  18   -3.56    5.73
  -5   3 -19    4.86    4.78
   5  -3  19    6.58    6.35
  -5  -3 -19    1.43    2.12
  -5  -3 -19    0.64    4.76
  -5   3 -20    1.90    8.91
   5  -3  20    3.29    6.72
  -5  -3 -20    5.28    5.30
  -5  -3 -20    0.32    3.55
  -5   3 -21    0.10   11.32
   5  -3  21   37.14    9.15
  -5  -3 -21    3.64    4.49
  -5  -3 -21   31.27    7.49
   5   5 -24    1.82    4.70
   5  -5 -24   -0.59    4.38
   5  -5 -24    0.51    5.87
  -5  -5  24   -0.05    5.64
   5   5 -23    1.61    4.55
   5  -5 -23    0.28    3.36
   5  -5 -23    1.16    4.57
  -5  -5  23    0.16    5.84
   5   5 -22    1.86    3.82
   5  -5 -22   -1.76    3.94
   5  -5 -22    0.46    2.78
  -5  -5  22   -0.38    4.57
   5   5 -21    1.66    4.40
   5  -5 -21    8.08    5.80
   5  -5 -21    2.06    4.79
  -5  -5  21   -1.11    5.54
   5   5 -20   25.07    5.96
   5  -5 -20   22.10    6.51
   5  -5 -20   23.33    4.45
  -5  -5  20   15.08   11.37
   5   5 -19    9.34    4.61
   5  -5 -19    4.47    3.51
   5  -5 -19    5.90    5.25
  -5  -5  19    5.50    5.67
   5   5 -18   15.25    5.18
   5  -5 -18   10.19    5.90
   5  -5 -18   17.72    6.79
  -5  -5  18   18.33   10.51
   5   5 -17    1.15    2.86
   5  -5 -17    0.77    2.40
   5  -5 -17   -0.87    2.15
  -5  -5  17   -0.24    3.54
   5   5 -16  446.49   15.73
   5  -5 -16  417.79   14.09
   5  -5 -16  408.97   14.20
  -5  -5  16  426.36   23.83
   5   5 -15    3.46    4.55
   5  -5 -15   -1.17    2.36
   5  -5 -15    0.26    2.12
  -5  -5  15    0.61    3.09
   5   5 -14  180.84    8.07
   5  -5 -14  181.03    7.59
   5  -5 -14  175.27   10.16
  -5  -5  14  162.80   12.35
   5   5 -13    4.48    2.88
  -5   5  13    8.28    3.18
   5  -5 -13    4.25    2.59
   5  -5 -13    7.56    2.80
  -5  -5  13    4.84    3.24
   5   5 -12   22.22    3.28
  -5   5  12   18.13    3.43
   5  -5 -12   22.26    3.13
  -5  -5  12   21.89    3.62
   5  -5 -12   20.78    3.11
  -5   5  11   28.20    3.32
   5   5 -11   24.98    3.24
   5  -5 -11   25.00    3.10
   5  -5 -11   23.87    3.20
   5   5 -10    1.61    1.96
  -5   5  10   -0.52    1.95
   5  -5 -10   -0.19    1.94
   5  -5 -10    5.64    3.21
  -5  -5  10   -0.02    1.98
   5   5  -9  897.71   21.93
  -5   5   9  918.19   22.61
   5  -5  -9  908.11   22.66
   5  -5  -9  909.19   24.26
   5  -5  -9  938.83   22.92
  -5  -5   9  862.28   21.66
   5   5  -8   56.78    6.98
  -5   5   8   54.09    4.04
   5  -5  -8   46.02    4.31
   5  -5  -8   54.88    5.40
   5  -5  -8   45.72    3.64
  -5  -5   8   48.10    3.92
   5   5  -7  620.53   15.63
  -5   5   7  627.39   19.31
   5  -5  -7  619.51   17.28
  -5  -5   7  605.41   15.38
   5  -5  -7  619.12   14.56
   5   5  -6    1.47    2.46
  -5   5   6    1.78    2.46
   5  -5  -6    3.87    3.07
  -5  -5   6    1.30    2.22
   5   5  -5  440.22   12.38
  -5   5   5  471.28   13.11
   5  -5  -5  454.75   12.25
  -5  -5   5  466.99   12.45
  -5   5   4  466.66   10.93
   5   5  -4  446.18   12.74
  -5   5   4  484.93   13.82
  -5  -5   4  455.69   15.62
   5  -5  -4  494.02   10.39
   5   5  -3  101.34    9.38
  -5   5   3  100.43    5.84
  -5   5   3   95.77    5.07
  -5  -5   3  104.27    5.36
   5  -5  -3   95.84    3.95
   5   5  -2  535.31   15.16
  -5   5   2  509.77   12.84
   5  -5  -2  570.96   11.21
  -5  -5   2  535.33   14.07
  -5   5   1   98.71    3.30
   5   5  -1   91.58    6.26
  -5  -5   1   99.90    5.64
   5  -5  -1  100.26    2.84
   5   5   0    0.05    2.79
  -5   5   0   -0.48    1.04
   5  -5   0    0.50    0.90
  -5  -5   0    1.51    2.38
   5   5   1  382.58   13.03
  -5   5  -1  382.53    8.50
   5  -5   1  372.75    8.50
  -5  -5  -1  391.94   12.55
   5   5   2  128.61    7.71
  -5   5  -2  129.77    5.69
   5  -5   2  122.90    4.21
  -5  -5  -2  127.12    7.23
   5   5   3   28.53    2.74
   5   5   3   13.01    5.44
  -5   5  -3   41.30    3.97
  -5  -5  -3   20.96    4.89
  -5   5  -4   36.57    2.70
   5   5   4   39.30    2.48
  -5  -5  -4   37.73    5.42
   5  -5   4   32.69    3.12
   5   5   5   46.79    2.45
  -5   5  -5   43.98    2.93
   5  -5   5   44.71    5.71
  -5  -5  -5   43.36    5.70
  -5   5  -6   96.40    4.16
   5   5   6   94.50    2.75
  -5  -5  -6   97.65   10.64
   5  -5   6   93.64    5.09
  -5   5  -7   -0.17    1.70
   5  -5   7    1.08    2.26
  -5  -5  -7    1.97    3.16
  -5   5  -8   32.49    3.18
   5  -5   8   28.99    4.28
  -5  -5  -8   42.89    9.56
  -5  -5  -8   33.57    4.93
  -5   5  -9  116.99    5.40
   5  -5   9  117.21   10.59
  -5  -5  -9  117.16    8.52
  -5  -5  -9  117.96    7.62
  -5  -5  -9  109.91    3.24
  -5   5 -10    0.11    2.33
  -5  -5 -10    1.01    4.10
  -5  -5 -10    1.68    1.01
   5  -5  10   -2.14    3.25
  -5  -5 -10    0.40    3.52
  -5   5 -11  147.20   10.48
  -5  -5 -11  143.65    5.74
  -5  -5 -11  149.82    9.52
   5  -5  11  148.14    9.32
  -5   5 -12   43.05    7.99
   5  -5  12   36.87    6.73
  -5  -5 -12   37.83    3.55
  -5  -5 -12   43.85    6.85
  -5   5 -13  125.13   11.40
   5  -5  13  115.17    9.62
  -5  -5 -13  106.70    4.11
  -5  -5 -13  119.10   13.98
  -5   5 -14  112.40   11.23
   5  -5  14   97.64    9.52
  -5  -5 -14  102.74    8.91
  -5  -5 -14   81.89    3.66
  -5   5 -15    4.91    6.11
   5  -5  15   -0.53    5.47
  -5  -5 -15    3.09    2.34
  -5  -5 -15   -2.37    7.61
  -5   5 -16    0.23    6.84
   5  -5  16    5.51    5.99
  -5  -5 -16    8.54    5.13
  -5  -5 -16    3.83    2.64
  -5   5 -17   40.59    5.77
   5  -5  17   24.38    8.38
  -5  -5 -17   32.55   11.01
  -5  -5 -17   22.87    2.44
  -5   5 -18    0.14    3.69
  -5  -5 -18    0.78    4.13
  -5  -5 -18   -0.67    1.25
   5  -5  18    3.27    8.54
  -5   5 -19    0.50    4.88
   5  -5  19   13.68    6.80
  -5  -5 -19    1.14    1.67
  -5  -5 -19   19.63    5.39
  -5   5 -20    0.00    4.19
  -5  -5 -20    5.38    4.53
  -5  -5 -20   -0.19    1.26
   5  -5  20    4.99    5.94
   5   7 -23   -0.03    4.82
   5  -7 -23   -1.36    2.67
   5  -7 -23    0.25    3.34
  -5  -7  23   -2.26    6.02
   5   7 -22    0.13    4.18
   5  -7 -22   -0.23    2.97
   5  -7 -22    1.00    2.45
  -5  -7  22    0.05    8.61
   5   7 -21    0.23    4.28
   5  -7 -21    2.38    2.69
   5  -7 -21   -0.59    5.06
  -5  -7  21   -0.86    5.30
   5   7 -20   -0.26    5.96
   5  -7 -20   -0.30    2.35
   5  -7 -20    1.12    2.63
  -5  -7  20    0.25    4.47
   5   7 -19   -0.11    8.49
   5  -7 -19   16.55    3.89
   5  -7 -19    6.98    5.65
   5  -7 -19   14.99    5.91
  -5  -7  19   11.90    6.18
   5   7 -18   -0.03    4.47
   5  -7 -18    3.34    4.82
   5  -7 -18    7.17    5.37
   5  -7 -18   11.49    3.70
  -5  -7  18    6.42    5.47
   5   7 -17    0.91    3.30
   5  -7 -17   -0.09    2.78
   5  -7 -17    0.62    2.47
   5  -7 -17   -1.06    3.66
  -5  -7  17    4.23    3.92
   5   7 -16   22.31    4.99
   5  -7 -16   26.20    7.41
   5  -7 -16   19.49    5.34
   5  -7 -16   22.22    3.99
  -5  -7  16   20.59    5.89
   5   7 -15    7.78    4.23
  -5   7  15   10.47    3.98
   5  -7 -15    8.11    3.65
   5  -7 -15    8.69    3.47
   5  -7 -15    9.60    4.45
  -5  -7  15    7.48    4.54
   5   7 -14   11.58    7.02
  -5   7  14   16.03    3.94
   5  -7 -14   12.58    3.87
   5  -7 -14    6.92    4.24
   5  -7 -14   10.34    3.65
  -5  -7  14   12.47    4.69
   5   7 -13   92.21    6.83
  -5   7  13   89.41    5.85
   5  -7 -13   90.67    5.89
   5  -7 -13   92.03    6.57
   5  -7 -13   87.35    6.07
  -5  -7  13   87.21    6.89
  -5   7  12  215.76    8.65
   5   7 -12  222.36    9.67
   5  -7 -12  221.54    9.36
  -5  -7  12  201.58   13.30
   5  -7 -12  215.45    8.82
  -5   7  11  201.71    7.96
   5   7 -11  198.41    8.60
   5  -7 -11  204.67   11.72
  -5  -7  11  191.38    8.86
   5  -7 -11  200.68    7.90
   5   7 -10  187.26    8.10
  -5   7  10  191.53    7.47
   5  -7 -10  188.13    9.90
   5  -7 -10  204.36    7.86
  -5  -7  10  170.12    7.92
  -5   7   9   56.61    4.38
   5   7  -9   55.23    4.88
   5  -7  -9   57.24    6.02
  -5  -7   9   53.48    4.36
   5  -7  -9   58.66    4.03
   5   7  -8  102.77    5.67
  -5   7   8  105.17    5.51
   5  -7  -8  106.98    4.75
  -5  -7   8  104.33    8.07
   5   7  -7    5.34    2.73
  -5   7   7    3.47    2.64
   5  -7  -7    3.12    3.09
  -5  -7   7    5.49    2.43
   5   7  -6   47.67    4.31
  -5   7   6   47.71    4.18
   5  -7  -6   46.10    2.84
  -5  -7   6   41.82    3.68
  -5   7   5   17.78    2.57
   5   7  -5   16.91    5.95
  -5   7   5   17.03    3.44
  -5  -7   5   14.72    2.86
   5  -7  -5   18.71    3.20
   5   7  -4    0.69    5.36
  -5   7   4    2.51    2.95
  -5   7   4    6.08    2.03
   5  -7  -4    4.19    1.35
  -5  -7   4    6.35    2.41
   5   7  -3  138.78   10.29
  -5   7   3  155.01    7.11
   5  -7  -3  151.39    5.56
  -5  -7   3  154.87    6.34
   5   7  -2  104.24    9.83
  -5   7   2   94.85    5.79
   5  -7  -2   86.73    3.02
  -5  -7   2   94.05    5.16
   5   7  -1   78.78    9.08
  -5   7   1   48.60    2.96
   5  -7  -1   47.96    3.46
  -5  -7   1   52.87    4.25
  -5   7   0  106.81    5.59
   5   7   0  115.17    6.79
  -5  -7   0  112.99    5.85
   5  -7   0  102.09    3.41
   5   7   1   21.56    4.28
  -5   7  -1   20.03    2.11
   5  -7   1   17.34    1.78
  -5  -7  -1   18.83    3.74
  -5   7  -2   24.55    2.33
   5   7   2   26.44    4.75
  -5  -7  -2   28.90    4.16
   5  -7   2   23.45    2.17
   5   7   3    0.84    3.57
   5   7   3    2.11    1.45
  -5   7  -3    2.46    1.65
   5  -7   3    3.03    1.67
  -5  -7  -3    4.71    3.16
   5   7   4  149.68    4.53
  -5   7  -4  154.20    5.34
   5  -7   4  141.07    7.24
  -5  -7  -4  161.19    8.06
   5   7   5   34.75    2.03
  -5   7  -5   34.48    2.96
   5  -7   5   33.91    3.33
  -5  -7  -5   31.82    5.01
  -5   7  -6    2.45    3.49
   5   7   6    2.99    1.23
  -5  -7  -6    1.93    3.89
   5  -7   6    5.48    2.48
   5   7   7   27.26    1.91
  -5   7  -7   27.35    3.29
   5  -7   7   23.18    3.82
  -5  -7  -7   28.60    6.16
   5   7   8  267.17    7.18
  -5   7  -8  266.41    9.23
   5  -7   8  259.85   10.99
  -5  -7  -8  272.03   13.30
  -5   7  -9  122.20    6.36
   5  -7   9  109.15    7.57
  -5  -7  -9  138.17   16.12
  -5  -7  -9  117.43    9.16
  -5   7 -10    2.19    2.69
  -5  -7 -10   -0.50    4.11
  -5  -7 -10    0.61    4.67
   5  -7  10    0.68    3.50
  -5   7 -11   23.00    4.40
   5  -7  11   22.96    5.61
  -5  -7 -11   29.45    7.12
  -5  -7 -11   27.84    6.37
  -5   7 -12    3.59    3.38
   5  -7  12    5.53    4.54
  -5  -7 -12    2.18    4.66
  -5  -7 -12    1.91    5.47
  -5   7 -13    3.95    5.78
  -5  -7 -13    0.67    7.98
  -5  -7 -13    6.87    5.63
   5  -7  13    1.64    4.72
  -5   7 -14    5.04    6.29
   5  -7  14    4.23    8.11
  -5  -7 -14    2.54    4.85
  -5  -7 -14    2.27    5.66
  -5   7 -15    0.34    6.16
   5  -7  15    2.31    4.82
  -5  -7 -15    1.25    4.55
  -5  -7 -15    2.04    5.34
  -5   7 -16   -0.01    3.51
  -5  -7 -16    3.39    4.93
  -5  -7 -16   -0.79    4.19
   5  -7  16    1.40    4.72
  -5   7 -17    0.60    3.96
   5  -7  17    5.22    9.00
  -5  -7 -17    0.01    9.74
  -5  -7 -17    3.32    7.74
  -5   7 -18   -0.47    3.59
   5  -7  18   -1.88    4.99
  -5  -7 -18    2.27    3.96
  -5  -7 -18    0.02    8.62
  -5   7 -19   -0.14    9.01
   5  -7  19    5.72    6.77
  -5  -7 -19    0.17    6.95
  -5  -7 -19    3.95    8.62
   5   9 -21   -0.17    4.91
   5  -9 -21    1.06    6.64
   5  -9 -21    0.74    2.87
  -5  -9  21   -0.07    9.15
   5   9 -20    0.06    5.71
   5  -9 -20    1.22    5.67
   5  -9 -20    6.14    4.54
  -5  -9  20    0.45    5.53
   5   9 -19    0.09    4.08
   5  -9 -19    0.16    2.86
   5  -9 -19    2.33    3.70
  -5  -9  19    0.28    4.75
   5   9 -18    0.15    4.31
   5  -9 -18   -4.17    3.87
   5  -9 -18   -5.44    5.33
  -5  -9  18   -0.08    4.72
   5   9 -17   -0.07    3.56
  -5   9  17    0.46    2.89
   5  -9 -17   -4.13    5.55
   5  -9 -17    0.86    2.77
  -5  -9  17   -4.25    4.03
  -5   9  16   -0.77    4.86
   5   9 -16    0.07    3.61
   5  -9 -16   -1.57    4.57
   5  -9 -16   -0.01    3.18
  -5  -9  16   -2.20    3.73
  -5   9  15   -0.40    2.40
   5   9 -15   -0.07    2.96
   5  -9 -15    0.43    2.37
  -5  -9  15   -1.02    3.09
   5  -9 -15    0.09    2.65
   5   9 -14    1.08    3.10
  -5   9  14   -0.47    2.38
   5  -9 -14   -1.53    2.56
   5  -9 -14    1.16    2.48
  -5  -9  14    2.02    3.05
   5   9 -13   42.24    9.57
  -5   9  13   39.64    4.73
   5  -9 -13   47.38    5.10
   5  -9 -13   38.47    4.85
  -5  -9  13   38.71    5.75
   5   9 -12   32.23    5.31
  -5   9  12   24.77    4.34
   5  -9 -12   24.95    4.26
   5  -9 -12   28.39    4.28
  -5  -9  12   23.78    4.92
   5   9 -11    0.28    2.85
  -5   9  11    1.24    2.31
   5  -9 -11   -1.31    2.25
   5  -9 -11   -0.72    3.94
  -5  -9  11   -1.96    4.58
   5   9 -10   46.21    5.81
  -5   9  10   48.02    4.99
   5  -9 -10   46.09    4.59
  -5  -9  10   36.74    5.17
   5  -9 -10   49.15    4.61
   5   9  -9   77.46    6.60
  -5   9   9   80.82    9.20
   5  -9  -9   87.00    5.27
  -5  -9   9   77.45    6.09
   5   9  -8   47.66    5.84
  -5   9   8   48.46    7.86
   5  -9  -8   46.58    3.93
  -5  -9   8   40.42    7.87
   5   9  -7    4.72    6.38
  -5   9   7    5.70    3.27
   5  -9  -7    4.27    2.25
  -5  -9   7    4.17    3.02
   5   9  -6   -0.04    3.01
  -5   9   6    1.13    2.63
   5  -9  -6   -0.24    1.56
  -5  -9   6    1.67    2.26
   5   9  -5    6.60    4.04
  -5   9   5    8.37    3.77
  -5   9   5    6.43    2.97
  -5  -9   5    8.15    3.14
   5  -9  -5    5.99    3.26
   5   9  -4    3.03    6.41
  -5   9   4    2.66    4.25
  -5   9   4    1.90    3.46
  -5  -9   4    4.35    4.77
   5  -9  -4    3.92    2.74
   5   9  -3   26.15    7.96
  -5   9   3   17.13    3.15
   5  -9  -3   15.46    3.26
  -5  -9   3   15.11    3.50
   5   9  -2   35.74    5.24
  -5   9   2   32.62    3.60
   5  -9  -2   29.65    2.35
  -5  -9   2   34.06    4.23
   5   9  -1   -1.79    3.39
  -5   9   1   -0.14    3.40
   5  -9  -1   -1.28    1.33
  -5  -9   1    0.19    2.72
  -5   9   0   41.00    3.66
   5   9   0   47.48    6.08
  -5  -9   0   46.19    4.96
   5  -9   0   37.72    2.76
   5   9   1   11.20    4.99
  -5   9  -1   12.22    2.84
   5  -9   1    9.11    3.52
  -5  -9  -1   48.99    8.00
  -5   9  -2   70.70    4.55
   5   9   2   75.37    7.42
  -5  -9  -2   75.14    6.37
   5  -9   2   64.58    5.54
   5   9   3    0.34    3.60
   5   9   3    1.28    1.70
  -5   9  -3   -0.11    1.88
   5  -9   3    0.47    1.59
  -5  -9  -3   -2.79    3.01
   5   9   4    0.63    3.98
   5   9   4   -2.08    2.85
  -5   9  -4    1.53    3.57
   5  -9   4   -0.47    1.90
  -5  -9  -4   -1.17    3.40
  -5   9  -5   68.22    4.91
   5   9   5   62.85    3.69
  -5  -9  -5   66.40    6.93
   5  -9   5   56.95    6.95
   5   9   6  164.36    7.63
  -5   9  -6  174.31    7.79
   5  -9   6  151.04    7.74
  -5  -9  -6  171.96   10.36
   5   9   7   32.80    2.65
  -5   9  -7   35.12    7.20
   5  -9   7   28.28    4.58
  -5  -9  -7   29.98   11.28
  -5   9  -8   47.70    5.00
   5   9   8   47.61    4.37
  -5  -9  -8   50.44    7.35
   5  -9   8   43.66    5.31
   5   9   9   -0.37    1.19
  -5   9  -9    3.34    2.47
   5  -9   9   -0.43    2.87
  -5  -9  -9    1.46    6.18
  -5   9 -10    1.05    2.73
   5   9  10   -0.37    2.43
  -5  -9 -10    1.34    4.22
   5  -9  10   -1.78    3.16
  -5  -9 -10   -4.79    3.97
  -5   9 -11    2.46    3.35
   5  -9  11   -0.73    6.62
  -5  -9 -11    4.66    4.89
  -5  -9 -11    2.33    4.63
  -5   9 -12    9.78    4.32
   5  -9  12   -0.53    4.64
  -5  -9 -12   11.22   10.05
  -5  -9 -12    7.03    5.20
  -5   9 -13   45.45    9.99
   5  -9  13   30.78    6.73
  -5  -9 -13   45.48    8.38
  -5  -9 -13   39.46    7.32
  -5   9 -14    4.98    4.84
  -5  -9 -14    0.74    4.01
  -5  -9 -14    0.57    5.81
   5  -9  14   -3.14    3.45
  -5   9 -15   -1.03    3.72
  -5  -9 -15   -0.49    4.42
  -5  -9 -15   -2.06    5.06
   5  -9  15    0.12    4.50
  -5   9 -16    0.23    4.75
  -5  -9 -16   -0.07    8.73
  -5  -9 -16   28.47   10.71
   5  -9  16    0.27    9.95
  -5   9 -17   -0.25    4.77
   5  -9  17   -0.19    6.20
  -5  -9 -17   16.28    6.57
  -5  -9 -17   -0.59    5.31
  -5  11  17    0.36    2.40
   5  11 -17    0.11    3.91
   5 -11 -17   -0.50    3.82
  -5 -11  17   -0.10    5.90
   5 -11 -17   -0.24    2.34
  -5  11  16   -0.30    2.68
   5  11 -16   -0.04    4.57
   5 -11 -16   -0.41    4.49
   5 -11 -16   -0.26    2.68
  -5 -11  16   -0.39    3.68
  -5  11  15   -0.03    2.91
   5  11 -15   -0.03    4.75
   5 -11 -15    2.61    5.06
  -5 -11  15   -0.04    4.17
   5 -11 -15    4.22    2.94
  -5  11  14    0.91    2.18
   5  11 -14   -0.16    3.46
   5 -11 -14   -0.09    2.21
   5 -11 -14   -0.88    2.20
  -5 -11  14   -0.35    2.93
  -5  11  13    1.43    3.97
   5  11 -13   -0.04    3.67
   5 -11 -13    0.73    2.25
   5 -11 -13   -0.19    2.39
  -5 -11  13    0.01    5.28
  -5  11  12   -0.02    4.47
   5  11 -12    0.20    3.92
   5 -11 -12    0.21    4.39
   5 -11 -12    2.54    4.21
  -5 -11  12    2.16    3.20
  -5  11  11    1.08    2.78
   5  11 -11    1.68    4.08
   5 -11 -11   -0.47    2.71
  -5 -11  11   -1.31    5.48
   5 -11 -11    3.38    2.35
  -5  11  10    2.36    2.90
   5  11 -10    0.09    3.81
   5 -11 -10    0.57    2.58
   5 -11 -10    0.90    2.21
  -5 -11  10    2.48    2.92
  -5  11   9   14.04    3.96
   5  11  -9   10.87    5.16
  -5 -11   9    8.09    3.89
   5 -11  -9   10.31    4.43
   5  11  -8   33.43    6.10
  -5  11   8   38.89    8.31
   5 -11  -8   29.94    3.45
  -5 -11   8   27.50    4.85
   5  11  -7   35.23    6.31
  -5  11   7   39.32    5.32
   5 -11  -7   34.39    3.54
  -5 -11   7   33.84    5.03
   5  11  -6    2.95    4.32
  -5  11   6    4.93    3.77
   5 -11  -6    4.04    2.04
  -5 -11   6    1.13    5.71
   5  11  -5   77.05    7.66
  -5  11   5   73.27    5.97
  -5  11   5   83.19    7.33
  -5 -11   5   77.72    6.34
   5 -11  -5   65.44    4.09
   5  11  -4    2.74    4.40
  -5  11   4    2.11    6.89
  -5  11   4    0.86    3.12
  -5 -11   4    3.30    3.26
   5 -11  -4    4.42    1.83
  -5  11   3   19.82    4.07
   5  11  -3   15.44    5.27
  -5  11   3   24.76    5.34
   5 -11  -3   11.76    2.36
  -5 -11   3    3.97    6.93
   5  11  -2   30.86    6.17
  -5  11   2   34.84    4.57
   5 -11  -2   21.20    4.21
  -5 -11   2   24.52    4.68
   5  11  -1    6.45    4.76
  -5  11   1    7.51    3.39
   5 -11  -1    2.07    1.90
  -5 -11   1    5.26    3.47
  -5  11   0   12.23    3.62
   5  11   0   12.11   10.22
  -5 -11   0   35.90    7.72
   5 -11   0   10.39    2.29
   5  11   1   60.44    7.71
  -5  11  -1   57.24    5.13
   5 -11   1   41.00    3.62
  -5 -11  -1   58.75    6.18
   5  11   2   11.63    5.52
  -5  11  -2    9.58    3.68
   5 -11   2   10.34    4.24
  -5 -11  -2   16.00    4.36
   5  11   3   -1.49    2.99
  -5  11  -3    0.56    2.13
   5  11   3   -0.79    3.45
  -5 -11  -3    0.91    4.35
   5 -11   3    0.02    1.58
   5  11   4    4.74    2.53
  -5  11  -4    3.84    5.36
   5  11   4    1.44    5.09
  -5 -11  -4    8.05    4.06
   5 -11   4    4.49    2.54
   5  11   5    4.08    2.25
  -5  11  -5    7.10    3.73
   5 -11   5    3.87    2.69
  -5 -11  -5    7.70    7.45
   5  11   6    4.79    2.09
  -5  11  -6    5.81    3.50
   5 -11   6    1.57    2.91
  -5 -11  -6    3.84    4.30
   5  11   7    0.42    1.41
  -5  11  -7    1.98    2.72
   5 -11   7   -1.33    2.26
  -5 -11  -7   -0.38    3.41
   5  11   8   -0.21    2.06
  -5  11  -8   -0.65    2.55
   5 -11   8    2.35    2.39
  -5 -11  -8   -2.04    3.22
  -5  11  -9    2.92    3.22
   5  11   9    0.14    1.41
  -5 -11  -9    1.01    6.97
   5 -11   9    2.76    2.99
  -5  11 -10    6.63    3.15
   5  11  10   -0.13    1.41
  -5 -11 -10    0.25    4.19
   5 -11  10   -0.07    3.37
  -5 -11 -10    1.08    4.23
   5  11  11    0.12    2.54
  -5  11 -11    0.94    3.39
   5 -11  11    4.92    3.62
  -5 -11 -11   -1.34    4.44
  -5 -11 -11    3.69    4.45
  -5  11 -12    4.58    3.82
   5 -11  12    2.30    4.41
  -5 -11 -12    2.01    5.07
  -5 -11 -12   -0.54    4.87
  -5  11 -13    0.12    6.37
   5 -11  13    3.39    4.65
  -5 -11 -13    3.50    5.33
  -5 -11 -13    0.76    8.23
  -5  11 -14    4.29    4.36
   5 -11  14    8.28    8.92
  -5 -11 -14    0.33    5.67
  -5 -11 -14   11.09    6.01
   5  13 -13   -0.10    7.47
  -5  13  13    0.56    2.42
   5 -13 -13   -1.20    1.87
   5 -13 -13    1.71    2.25
  -5 -13  13   -1.43    3.00
   5  13 -12   -0.02    4.39
  -5  13  12    0.04    4.05
   5 -13 -12    0.09    2.25
   5 -13 -12   -0.43    1.80
  -5 -13  12    1.90    2.95
  -5  13  11    0.44    2.37
   5  13 -11   -0.23    3.76
   5 -13 -11    0.24    3.45
  -5 -13  11    3.43    2.59
   5 -13 -11   -1.47    1.63
   5  13 -10   -0.08    8.13
  -5  13  10    0.04    3.11
   5 -13 -10    0.22    2.59
  -5 -13  10    4.13    3.14
   5 -13 -10    0.73    1.96
   5  13  -9    0.07    5.00
  -5  13   9    5.84    3.53
   5 -13  -9    1.45    3.37
  -5 -13   9    1.60    3.36
   5  13  -8    0.13    7.19
  -5  13   8   -3.64    5.59
   5 -13  -8    2.09    1.84
  -5 -13   8    0.12    3.09
   5  13  -7    0.06    4.19
  -5  13   7    0.02    3.25
   5 -13  -7    0.85    1.65
  -5 -13   7    1.12    2.92
   5  13  -6    0.06    9.15
  -5  13   6    0.11    4.56
   5 -13  -6    6.96    3.56
  -5 -13   6   11.37    3.79
   5  13  -5    0.10    4.20
  -5  13   5   -0.09    6.27
  -5  13   5    0.03    2.90
   5 -13  -5    2.00    1.72
  -5 -13   5   -2.54    5.04
   5  13  -4    5.36    4.28
  -5  13   4    0.05    3.01
  -5  13   4    0.34    3.88
   5 -13  -4   -0.65    1.66
  -5 -13   4    5.45    2.89
  -5  13   3    0.05    3.40
   5  13  -3    2.96    4.72
  -5  13   3    0.25    7.50
  -5 -13   3    8.48    3.23
   5 -13  -3    2.08    1.86
  -5  13   2   -0.00    2.98
   5  13  -2    2.84    4.23
  -5  13   2   -0.09    4.01
  -5 -13   2    1.67    2.99
   5 -13  -2    0.35    2.71
   5  13  -1    8.88    8.47
  -5  13   1   -0.02    3.56
   5 -13  -1    2.85    1.99
  -5 -13   1    7.55    3.45
  -5  13   0    0.01    3.14
   5  13   0    3.45    4.49
  -5 -13   0    3.04    3.08
   5 -13   0    0.47    1.79
   5  13   1   18.47    6.12
  -5  13  -1   13.78    4.35
   5 -13   1    5.14    2.60
  -5 -13  -1   20.29    4.39
   5  13   2   10.16    3.37
   5  13   2   13.11    9.48
  -5  13  -2    7.18    6.75
   5 -13   2    2.47    2.41
  -5 -13  -2    9.91    6.78
  -5  13  -3    7.95    4.08
   5  13   3    4.51    3.08
   5  13   3    4.12    5.69
   5 -13   3    2.72    4.09
  -5 -13  -3    9.65    4.10
   5  13   4    3.67    2.64
  -5  13  -4    3.92    3.68
   5 -13   4    3.20    2.53
  -5 -13  -4   -1.80    6.52
   5  13   5   -0.48    1.86
  -5  13  -5   -0.81    5.20
   5 -13   5    3.37    3.55
  -5 -13  -5    0.76    3.11
   5  13   6    0.85    1.83
  -5  13  -6   -0.43    3.13
   5 -13   6    0.92    2.52
  -5  13  -7    1.01    6.45
   5  13   7    5.41    2.06
  -5 -13  -7    2.48    4.62
   5 -13   7    1.99    5.30
  -5  13  -8   -0.05    3.26
   5  13   8   -0.45    1.49
  -5 -13  -8    0.92    3.65
   5 -13   8    4.93    2.94
  -5  13  -9    0.07    6.98
   5 -13   9    4.56    3.80
  -5 -13  -9    8.98    4.92
   6   0 -26   -4.88    4.91
   6   0 -26    4.15    8.52
  -6   0  26   -0.17    6.50
   6   0 -25   -0.76    3.86
   6   0 -25    0.17    3.90
  -6   0  25    0.07    5.01
   6   0 -24  109.44   10.31
   6   0 -24  139.84   10.01
  -6   0  24  126.64   12.34
   6   0 -23    0.47    3.51
   6   0 -23    2.14    3.97
  -6   0  23   -5.42    4.92
   6   0 -22   26.16   11.66
   6   0 -22   33.14    5.72
  -6   0  22   23.66    7.90
   6   0 -21   -1.03    3.30
   6   0 -21    2.66    4.42
  -6   0  21    3.07    4.82
   6   0 -20   10.83    5.88
   6   0 -20   10.87    7.03
  -6   0  20   14.41    9.91
   6   0 -19   -2.08    5.35
   6   0 -19   -3.58    4.34
  -6   0  19    2.53    4.24
   6   0 -18  236.66   13.48
   6   0 -18  219.12   12.44
  -6   0  18  222.02   11.99
   6   0 -17   -1.19    2.36
   6   0 -17    4.40    3.43
  -6   0  17   -1.97    5.21
   6   0 -16   19.35    5.01
   6   0 -16   18.08    3.38
  -6   0  16   19.37    4.67
   6   0 -15    0.94    2.90
   6   0 -15   -0.56    1.82
  -6   0  15    1.06    2.57
   6   0 -14  427.46   11.53
  -6   0  14  426.56   13.22
   6   0 -13    0.88    1.94
  -6   0  13    1.80    2.59
   6   0 -12 1723.39   41.61
  -6   0  12 1534.56   37.45
   6   0 -11   -0.37    3.07
  -6   0  11    1.76    2.52
   6   0 -10   -0.94    2.47
   6   0 -10    0.45    1.34
  -6   0  10   -0.52    1.71
   6   0  -9   -0.84    1.23
   6   0  -9    0.79    2.50
  -6   0   9   -0.78    2.54
   6   0  -8  307.35    6.82
   6   0  -8  315.84   10.27
  -6   0   8  316.62    9.38
   6   0  -7    0.83    2.14
   6   0  -7   -0.56    0.96
  -6   0   7   -0.46    1.82
   6   0  -6  705.63   18.01
   6   0  -6  789.81   15.61
  -6   0   6  788.91   15.84
   6   0  -5    2.54    1.67
   6   0  -5    2.77    5.72
  -6   0   5    3.63    3.81
  -6   0   5    0.91    1.61
   6   0  -4 6183.72  141.03
   6   0  -4 6109.87  146.34
  -6   0   4 5985.35  135.72
  -6   0   4 6160.31  148.21
   6   0  -3    1.52    2.51
   6   0  -3    1.51    2.11
  -6   0   3    1.03    4.24
  -6   0   3    0.35    3.13
   6   0  -2 5322.20  122.78
   6   0  -2 5275.20  120.83
  -6   0   2 5318.01  121.39
  -6   0   2 5212.62  122.25
   6   0  -1    0.83    1.98
  -6   0   1    3.64    5.13
  -6   0   1    0.39    1.77
  -6   0   011123.56  277.69
  -6   0  -1   -1.96    2.88
  -6   0  -2   66.22    4.33
  -6   0  -3    0.13    1.76
   6   0   4   64.14    4.35
  -6   0  -4   67.99    4.34
   6   0   5    0.99    4.32
  -6   0  -5   -1.16    2.39
   6   0   6  264.48   10.42
  -6   0  -6  267.04   13.94
   6   0   7   -0.03    2.79
  -6   0  -7   -0.24    2.44
   6   0   8  289.40   10.98
  -6   0  -8  287.24   10.10
   6   0   9   -2.25    3.07
  -6   0  -9    0.72    2.55
   6   0  10  130.74    7.94
  -6   0 -10  129.45    6.94
   6   0  11   -0.37    3.55
  -6   0 -11   -0.92    2.79
   6   0  12  354.52   14.72
  -6   0 -12  343.31   12.79
   6   0  13    1.17    4.67
  -6   0 -13    0.80    3.46
   6   0  14  236.24   13.33
  -6   0 -14  235.12   16.66
   6   0  15    0.73    9.00
  -6   0 -15    0.87    3.85
   6   0  16   66.61   15.22
  -6   0 -16   69.70    8.29
   6   0  17   -1.19    5.97
  -6   0 -17   -2.15    8.04
   6   0  18  601.28   26.63
  -6   0 -18  638.73   24.28
   6   0  19    0.40    6.74
  -6   0 -19    3.73    5.34
   6   0  20   -0.16    8.67
  -6   0 -20   26.84    7.41
   6   0  21    0.40    5.33
  -6   0 -21   -0.32    4.09
   6   2 -26    1.90    6.31
  -6   2  26   -0.99    6.17
   6   2 -26    2.72    9.14
   6  -2 -26    4.81    4.13
   6  -2 -26   -0.18    8.29
  -6  -2  26    0.43    6.90
   6   2 -25    3.55    4.37
  -6   2  25   -0.01    8.33
   6   2 -25   -1.17    5.23
   6  -2 -25   -0.47    3.78
   6  -2 -25   -0.04    3.35
  -6  -2  25    0.04    9.43
   6   2 -24   39.53    6.87
  -6   2  24   18.96    7.92
   6  -2 -24   23.11    5.72
   6  -2 -24   33.44    5.96
  -6  -2  24   -0.19    8.71
   6   2 -23   10.73    5.30
  -6   2  23    7.93    6.38
   6  -2 -23    7.70    4.71
   6  -2 -23   11.55    4.49
  -6  -2  23    8.20    7.13
  -6   2  22   -4.27    4.54
   6   2 -22    1.78    3.83
   6  -2 -22   -0.23    3.16
   6  -2 -22   -1.76    3.32
  -6  -2  22    2.13    8.60
  -6   2  21    1.64    7.11
   6   2 -21    0.70    3.48
   6  -2 -21    1.13    5.20
  -6  -2  21   -0.84    4.39
   6  -2 -21    0.51    5.10
   6   2 -20    8.01    4.47
  -6   2  20    6.66    5.48
   6  -2 -20    9.35    7.01
   6  -2 -20    4.65    3.84
  -6  -2  20   11.15    5.91
  -6   2  19  109.79    9.20
   6   2 -19  124.31    7.85
   6  -2 -19  108.28    7.84
   6  -2 -19  110.14    6.91
  -6  -2  19  105.26   14.93
   6   2 -18  160.44    8.52
  -6   2  18  151.66    9.90
   6  -2 -18  150.34    8.78
   6  -2 -18  137.22    7.22
  -6  -2  18  147.55   10.12
  -6   2  17   93.58    7.50
   6   2 -17  100.01    6.27
   6  -2 -17   85.92    5.41
   6  -2 -17   93.51    6.55
  -6  -2  17   94.47   12.60
   6   2 -16  104.73    5.83
  -6   2  16   94.54   10.66
   6  -2 -16  100.46    6.27
   6  -2 -16   99.99    8.30
  -6  -2  16   93.43    7.21
   6   2 -15   21.18    3.39
  -6   2  15   22.36    6.95
   6  -2 -15   20.09    3.13
  -6  -2  15   20.86    7.27
   6  -2 -15   21.28    6.09
   6   2 -14    3.14    2.44
  -6   2  14    3.74    3.18
   6  -2 -14    7.99    4.64
  -6  -2  14    5.79    3.14
   6  -2 -14    5.81    2.28
  -6   2  13  285.90    9.72
   6   2 -13  302.84   11.48
   6  -2 -13  273.24    9.26
   6  -2 -13  290.39    8.38
  -6  -2  13  268.86   12.45
   6   2 -12   43.56    3.33
  -6   2  12   39.96    4.04
   6  -2 -12   40.29    3.89
   6  -2 -12   42.50    3.22
  -6  -2  12   39.89    4.01
  -6   2  11   44.85    4.18
   6   2 -11   49.40    3.64
   6  -2 -11   46.84    3.20
  -6  -2  11   46.34    3.97
   6  -2 -11   49.71    4.24
  -6   2  10  306.32    9.43
   6   2 -10  310.83   11.36
   6  -2 -10  307.37   12.86
  -6  -2  10  297.96    8.89
   6  -2 -10  306.92   10.34
  -6   2   9  262.37   10.30
   6   2  -9  263.72    7.31
  -6   2   9  265.62    9.31
   6  -2  -9  255.12    8.51
  -6  -2   9  243.63    9.58
   6  -2  -9  267.04    8.32
   6   2  -8  151.82    4.66
  -6   2   8  152.84    6.57
  -6   2   8  160.53    6.15
   6  -2  -8  148.58    5.33
  -6  -2   8  145.87    4.68
   6  -2  -8  147.04    5.47
  -6   2   7   53.36    3.84
   6   2  -7   58.32    2.82
  -6   2   7   65.59    5.88
   6  -2  -7   55.53    2.09
  -6  -2   7   55.36    2.79
   6  -2  -7   61.29    5.65
  -6   2   6  545.51   12.99
   6   2  -6  606.23   12.79
  -6   2   6  593.44   11.84
   6  -2  -6  630.40   11.65
   6  -2  -6  567.75   16.31
  -6  -2   6  572.90   14.24
   6   2  -5   23.47    2.62
  -6   2   5   21.01    2.86
  -6   2   5   22.28    1.98
  -6  -2   5   22.24    2.32
   6  -2  -5   23.21    0.95
   6  -2  -5   19.24    3.17
  -6   2   4 1265.62   28.12
   6   2  -4 1259.30   30.68
   6  -2  -4 1284.78   22.11
   6  -2  -4 1278.41   28.75
  -6  -2   4 1301.63   27.75
   6   2  -3 1561.01   40.01
  -6   2   3 1482.76   38.11
   6  -2  -3 1504.94   34.27
  -6  -2   3 1488.31   32.82
   6   2  -2  502.67   14.19
  -6   2   2  501.67   13.25
  -6   2   2  585.06    9.98
  -6  -2   2  502.16   14.01
   6   2  -1  332.12   11.38
  -6   2   1  382.84    8.34
   6  -2  -1  360.27    7.46
  -6  -2   1  327.55   10.96
  -6   2   0  127.15    3.47
   6   2   0  131.20    6.79
  -6  -2   0  131.92    6.85
   6  -2   0  131.26    5.83
  -6   2  -1 1082.73   23.67
   6  -2   1 1106.05   23.35
  -6  -2  -1 1055.38   25.72
  -6   2  -2  231.67    7.53
   6  -2   2  237.95    6.67
  -6  -2  -2  239.75   12.16
  -6   2  -3    0.34    2.24
   6  -2   3   -0.14    1.62
  -6  -2  -3    0.21    0.21
  -6   2  -4 3458.17   79.66
   6  -2   4 3479.39   82.80
  -6  -2  -4 3462.70   82.85
  -6  -2  -4 3535.02   73.47
  -6   2  -5 2511.34   58.35
   6  -2   5 2508.24   60.65
  -6  -2  -5 2448.17   59.78
  -6  -2  -5 2615.49   54.46
  -6   2  -6   14.24    3.29
   6  -2   6   15.53    4.07
  -6  -2  -6   21.68    7.75
  -6   2  -7   16.25    3.56
   6  -2   7   35.30    7.61
  -6  -2  -7   15.14    4.30
  -6   2  -8  871.13   21.97
   6  -2   8  877.37   24.06
  -6  -2  -8  872.17   23.82
  -6   2  -9   38.64    6.69
   6  -2   9   29.92    5.08
  -6  -2  -9   36.86    7.87
  -6   2 -10    0.36    2.43
   6  -2  10    2.03    3.30
  -6  -2 -10    0.61    3.16
  -6   2 -11  278.73    9.97
   6  -2  11  290.87   12.66
  -6  -2 -11  294.65   15.62
  -6   2 -12   88.43    6.39
  -6  -2 -12   83.11    4.68
  -6  -2 -12   87.82    7.45
   6  -2  12   91.64    8.22
  -6   2 -13  424.86   15.07
  -6  -2 -13  448.80   22.74
  -6  -2 -13  404.54   12.97
   6  -2  13  430.53   24.26
  -6   2 -14   32.34    9.82
   6  -2  14   38.60    7.53
  -6  -2 -14   28.26    6.40
  -6  -2 -14   24.91    3.76
  -6   2 -15  111.48    8.45
  -6  -2 -15  126.97    9.73
  -6  -2 -15  112.78    9.21
   6  -2  15  123.55   11.04
  -6   2 -16    4.72    4.61
  -6  -2 -16    3.85    4.37
  -6  -2 -16    3.02    5.10
   6  -2  16    7.50    6.16
  -6   2 -17   10.55    5.26
   6  -2  17    8.39    7.19
  -6  -2 -17   13.76    5.78
  -6  -2 -17    9.09    3.09
  -6   2 -18   62.84    7.93
  -6  -2 -18   42.15    4.63
  -6  -2 -18   63.87   13.73
   6  -2  18   57.46   15.72
  -6   2 -19   20.34   10.35
   6  -2  19    8.63    8.06
  -6  -2 -19   16.39    6.37
  -6  -2 -19    4.80    5.11
  -6   2 -20    6.42    4.83
  -6  -2 -20    2.49    5.25
  -6  -2 -20    0.48    2.27
   6  -2  20   -4.84    6.50
  -6   2 -21   23.01    6.74
  -6  -2 -21   17.24   12.18
  -6  -2 -21    2.64    3.06
   6  -2  21   20.69    8.80
   6   4 -25    3.36    5.02
   6  -4 -25   -0.44    3.91
   6  -4 -25    1.22    3.24
  -6  -4  25    0.31   10.71
   6   4 -24   26.14   10.78
   6  -4 -24   21.46    4.85
   6  -4 -24   10.27    4.45
  -6  -4  24    0.04    8.07
   6   4 -23    1.42    7.56
   6  -4 -23    1.48    3.01
   6  -4 -23    0.49    3.21
  -6  -4  23    0.35    5.48
   6   4 -22    3.03    8.07
   6  -4 -22    7.80    5.67
   6  -4 -22    2.37    3.39
  -6  -4  22    0.34    9.79
   6   4 -21   49.67   11.20
   6  -4 -21   38.69    5.09
   6  -4 -21   41.34    5.28
  -6  -4  21   44.54    8.44
   6   4 -20   28.91    9.50
   6  -4 -20   18.85    4.35
   6  -4 -20   23.50    4.47
  -6  -4  20   18.25   11.82
   6   4 -19  150.26   13.32
   6  -4 -19  131.64    7.19
   6  -4 -19  122.39    7.58
  -6  -4  19  126.65   10.69
   6   4 -18   46.22    9.69
   6  -4 -18   42.89    4.87
   6  -4 -18   42.94    5.02
  -6  -4  18   44.71    7.37
   6   4 -17   35.50    5.29
   6  -4 -17   26.00    4.47
   6  -4 -17   35.36    4.37
  -6  -4  17   27.14    6.34
   6   4 -16  136.17    7.60
   6  -4 -16  129.23    6.60
   6  -4 -16  127.96   10.12
  -6  -4  16  127.96    8.79
   6   4 -15   18.09    3.95
   6  -4 -15   16.02    3.60
   6  -4 -15   20.36    5.69
  -6  -4  15   17.56    4.60
   6   4 -14  128.41    6.20
   6  -4 -14  121.88    5.60
   6  -4 -14  121.86    5.93
  -6  -4  14  103.55    9.38
   6   4 -13    3.73    4.06
  -6   4  13    0.94    2.78
   6  -4 -13    3.10    2.15
   6  -4 -13    2.12    2.32
  -6  -4  13    2.23    2.77
  -6   4  12   15.67    3.53
   6   4 -12   13.02    2.93
   6  -4 -12   13.91    2.58
  -6  -4  12   15.09    3.12
   6  -4 -12   13.21    4.78
   6   4 -11   64.74    4.08
  -6   4  11   66.01    4.66
   6  -4 -11   63.53    4.21
  -6  -4  11   63.03    6.39
   6  -4 -11   65.64    3.66
  -6   4  10    3.06    2.42
   6   4 -10    3.61    2.30
   6  -4 -10    2.31    1.86
   6  -4 -10    2.58    3.84
  -6  -4  10    1.85    2.28
   6   4  -9   47.92    6.14
  -6   4   9   60.67    4.25
   6  -4  -9   45.36    3.06
  -6  -4   9   43.41    3.67
   6  -4  -9   46.01    4.02
   6   4  -8   15.26    3.18
  -6   4   8   13.48    5.26
   6  -4  -8   12.63    2.14
   6  -4  -8   11.14    3.21
  -6  -4   8   20.15    2.95
   6   4  -7  457.18   12.12
  -6   4   7  446.35   12.16
   6  -4  -7  470.85   11.06
   6  -4  -7  455.61   12.76
   6  -4  -7  455.64   10.38
  -6  -4   7  451.34   11.60
   6   4  -6    4.66    2.56
  -6   4   6    1.76    2.52
   6  -4  -6    5.58    2.28
   6  -4  -6    4.99    2.94
   6  -4  -6    4.58    2.51
  -6  -4   6    6.77    2.30
   6   4  -5  618.91   14.92
  -6   4   5  630.84   15.63
   6  -4  -5  668.07   13.87
  -6  -4   5  629.75   14.69
   6   4  -4  276.26   11.67
  -6   4   4  258.40   10.81
   6  -4  -4  265.12    4.83
  -6  -4   4  249.26    7.44
   6   4  -3   86.05    4.70
  -6   4   3   86.84    2.31
  -6   4   3   85.89    4.58
  -6  -4   3   85.29    4.13
   6  -4  -3   85.26    2.17
  -6   4   2  134.12    2.92
   6   4  -2  128.18    8.55
  -6  -4   2  132.42    5.32
   6  -4  -2  145.29    3.39
   6   4  -1   48.04    4.48
  -6   4   1   46.94    2.28
   6  -4  -1   49.31    1.64
  -6  -4   1   51.12    4.13
  -6   4   0    0.14    0.56
   6   4   0    0.91    3.38
  -6  -4   0   -0.11    1.82
   6  -4   0   -0.18    0.68
   6   4   1   69.92    5.72
  -6   4  -1   73.42    3.58
   6  -4   1   68.62    2.77
  -6  -4  -1   68.84    5.37
   6   4   2  313.66   11.75
   6   4   2  302.63    6.48
  -6   4  -2  306.06    8.77
   6  -4   2  302.48    7.89
  -6  -4  -2  322.26   16.73
  -6   4  -3   67.13    4.73
   6   4   3   63.86    2.05
  -6  -4  -3   72.96   10.95
   6  -4   3   64.91    6.17
   6   4   4  536.22   10.41
  -6   4  -4  487.27   11.56
   6  -4   4  479.18   12.86
  -6  -4  -4  484.56   15.89
  -6   4  -5   90.28    4.07
   6  -4   5   90.57    7.72
  -6  -4  -5   95.60    7.20
   6  -4   6  391.62   11.95
  -6  -4  -6  402.59   14.03
  -6   4  -7   10.16    2.24
   6  -4   7   15.68    3.12
  -6  -4  -7    1.15    4.06
  -6  -4  -7    3.64    3.62
  -6  -4  -7    2.26    1.16
  -6   4  -8  286.75    8.86
   6  -4   8  280.92   10.50
  -6  -4  -8  271.62    5.69
  -6  -4  -8  290.66   11.18
  -6   4  -9  100.70    5.22
  -6  -4  -9   90.51    3.47
  -6  -4  -9   96.94    7.20
   6  -4   9   99.14    6.67
  -6   4 -10  136.15    6.44
   6  -4  10  134.18    8.21
  -6  -4 -10  127.97    8.21
  -6  -4 -10  118.62    3.43
  -6   4 -11  191.25    8.33
  -6  -4 -11  186.21   10.52
  -6  -4 -11  174.01    4.93
   6  -4  11  187.90   15.63
  -6   4 -12    0.46    2.97
   6  -4  12    0.76    4.16
  -6  -4 -12   -0.58    6.59
  -6  -4 -12    0.96    1.81
  -6   4 -13    9.45    4.20
   6  -4  13    6.24    5.67
  -6  -4 -13    7.50    5.41
  -6  -4 -13    7.35    2.61
  -6   4 -14  124.21    8.44
   6  -4  14  117.11   10.48
  -6  -4 -14  112.10   14.52
  -6   4 -15  143.77   13.77
   6  -4  15  132.46   11.96
  -6  -4 -15  140.27   10.36
   6  -4  16   -1.49    4.52
  -6  -4 -16   -4.76    6.35
  -6  -4 -16    0.10    1.18
  -6   4 -17    0.32    3.98
  -6  -4 -17    3.07    4.63
  -6  -4 -17    2.00    1.56
   6  -4  17    3.88    5.70
  -6   4 -18   43.08    7.20
   6  -4  18   45.42   15.44
  -6  -4 -18   48.36    8.03
  -6   4 -19    0.37    4.58
  -6  -4 -19   11.32    5.06
  -6  -4 -19    0.27    1.59
   6  -4  19    9.86    6.50
  -6   4 -20    0.26    3.58
  -6  -4 -20    5.04    3.99
  -6  -4 -20    0.06    1.77
   6   6 -24   -1.40    4.43
   6  -6 -24    0.87    2.55
   6  -6 -24   -0.11    3.00
  -6  -6  24    0.38    5.26
   6   6 -23   -2.38    4.90
   6  -6 -23    0.64    3.21
   6  -6 -23    2.55    2.95
  -6  -6  23    4.64    5.99
   6   6 -22    7.47    5.11
   6  -6 -22   -0.08    5.55
   6  -6 -22    3.25    3.18
  -6  -6  22    2.60   10.70
   6   6 -21   -0.05    4.35
   6  -6 -21    1.04    2.94
   6  -6 -21    3.48    3.07
  -6  -6  21   -0.05    5.35
   6   6 -20    0.20    5.24
   6  -6 -20   13.80    3.61
   6  -6 -20   13.15    3.70
  -6  -6  20    5.93    6.31
   6   6 -19    0.15    3.18
   6  -6 -19   -0.61    2.28
   6  -6 -19    1.49    3.70
  -6  -6  19   -1.02    3.76
   6   6 -18    1.92    3.69
   6  -6 -18    0.80    2.74
   6  -6 -18    1.94    2.79
  -6  -6  18    1.66    4.34
   6   6 -17  120.26    8.29
   6  -6 -17  119.18    7.13
   6  -6 -17  112.03    6.92
  -6  -6  17  116.62    9.19
   6   6 -16   11.01    7.74
   6  -6 -16    6.76    6.11
   6  -6 -16   11.80    3.81
  -6  -6  16   10.55    5.25
   6   6 -15  257.04   11.26
  -6   6  15  262.64   11.54
   6  -6 -15  275.79   10.56
   6  -6 -15  259.78   10.55
  -6  -6  15  253.15   12.42
  -6   6  14    6.59    5.51
   6   6 -14    4.13    3.58
   6  -6 -14    2.98    2.97
  -6  -6  14    1.21    6.18
   6  -6 -14    5.08    3.09
   6   6 -13    0.04    2.28
  -6   6  13   -0.04    3.86
   6  -6 -13    0.03    1.97
   6  -6 -13   -0.73    2.33
  -6  -6  13   -0.57    2.44
   6  -6 -13    0.76    3.67
   6   6 -12    0.84    2.55
  -6   6  12    1.68    2.40
   6  -6 -12    0.94    2.45
   6  -6 -12    1.63    2.10
   6  -6 -12    2.44    2.45
  -6  -6  12   -0.50    2.59
  -6   6  11   29.35    3.59
   6   6 -11   25.70    3.69
   6  -6 -11   25.21    5.05
   6  -6 -11   26.50    6.01
   6  -6 -11   27.44    3.33
  -6  -6  11   27.28    6.01
   6   6 -10   15.63    3.29
  -6   6  10   15.66    3.05
   6  -6 -10   17.83    2.55
   6  -6 -10   16.66    4.42
   6  -6 -10   14.13    3.28
  -6  -6  10   14.22    3.08
   6   6  -9  168.98    6.84
  -6   6   9  183.37    6.91
   6  -6  -9  167.59    6.02
  -6  -6   9  165.06    6.72
   6  -6  -9  185.62    6.12
   6   6  -8 1665.65   41.03
  -6   6   8 1677.68   41.49
   6  -6  -8 1722.82   39.92
   6  -6  -8 1731.20   43.00
  -6  -6   8 1620.89   40.48
   6   6  -7   28.43    3.73
  -6   6   7   22.96    3.72
   6  -6  -7   27.22    3.81
  -6  -6   7   27.57    3.29
   6   6  -6  108.57    5.86
  -6   6   6  112.26    8.52
   6  -6  -6  122.03    5.39
  -6  -6   6  109.75    5.13
   6   6  -5    9.35    5.15
  -6   6   5    2.05    4.60
  -6   6   5    2.23    1.67
  -6  -6   5    3.47    2.40
  -6   6   4  347.09   14.88
   6   6  -4  338.67   15.33
  -6   6   4  329.40    8.21
   6  -6  -4  327.79    8.17
  -6  -6   4  329.44   10.21
   6   6  -3   28.90    4.37
  -6   6   3   28.03    2.22
   6  -6  -3   26.37    1.48
  -6  -6   3   29.72    3.68
  -6   6   2  216.74    7.14
   6   6  -2  228.54    9.14
  -6  -6   2  229.87    8.11
   6  -6  -2  214.07    6.02
   6   6  -1   25.84    4.56
  -6   6   1   26.10    1.99
   6  -6  -1   22.41    1.50
  -6  -6   1   24.62    3.82
   6   6   0   64.40    5.76
  -6   6   0   58.64    3.82
   6  -6   0   56.51    3.52
  -6  -6   0   63.49    5.11
   6   6   1   65.75    5.90
  -6   6  -1   63.76    2.71
   6  -6   1   63.55    4.14
  -6  -6  -1   68.09    5.25
  -6   6  -2   12.63    2.81
   6   6   2   11.12    4.16
  -6  -6  -2    7.58    3.76
   6  -6   2    8.96    3.12
   6   6   3   28.32    1.70
   6   6   3   25.41    5.17
  -6   6  -3   26.53    3.58
   6  -6   3   25.32    2.49
  -6  -6  -3   30.11    4.76
   6   6   4  132.88    3.46
  -6   6  -4  132.47    4.58
   6  -6   4  134.41    5.23
  -6  -6  -4  139.59    7.87
   6   6   5    3.20    1.38
  -6   6  -5    2.15    1.71
   6  -6   5   -0.76    3.75
  -6  -6  -5    3.20    3.73
   6   6   6  221.01    5.06
  -6   6  -6  226.85    7.10
   6  -6   6  215.90    8.13
  -6  -6  -6  239.62   11.04
  -6   6  -7   36.24    3.26
   6  -6   7   30.58    4.24
  -6  -6  -7   40.84    6.02
  -6   6  -8   23.21    3.20
   6  -6   8   21.45    4.31
  -6  -6  -8   19.08    5.34
  -6  -6  -8   20.85    5.88
  -6   6  -9   59.91    4.72
   6  -6   9   58.31    9.26
  -6  -6  -9   62.60    7.90
  -6  -6  -9   70.48   11.08
  -6   6 -10   63.64    8.14
   6  -6  10   64.99    7.02
  -6  -6 -10   67.29    8.55
  -6  -6 -10   67.61    7.87
  -6   6 -11   13.63    6.63
   6  -6  11   13.70    5.27
  -6  -6 -11    8.68    5.68
  -6  -6 -11   17.29    6.47
  -6   6 -12   11.83    4.23
   6  -6  12   14.58    5.79
  -6  -6 -12   12.63    9.86
  -6  -6 -12   16.87   11.41
  -6   6 -13   -0.78    3.34
   6  -6  13   -4.61    4.52
  -6  -6 -13    0.73    5.25
  -6  -6 -13   -1.19    4.67
  -6   6 -14   22.67    4.85
   6  -6  14   16.04    6.61
  -6  -6 -14   12.58   10.78
  -6  -6 -14   16.85    1.76
  -6  -6 -14   27.39    7.61
  -6   6 -15    0.02    3.68
   6  -6  15    2.27    5.21
  -6  -6 -15    3.40    4.84
  -6  -6 -15    1.32    1.90
  -6  -6 -15    8.74    5.68
  -6   6 -16    0.36    3.50
   6  -6  16   -3.23    4.98
  -6  -6 -16    2.40    5.39
  -6  -6 -16    1.24    7.59
  -6  -6 -16    1.27    1.72
  -6   6 -17    0.36    3.22
   6  -6  17   -6.24    4.59
  -6  -6 -17   -1.57    3.90
  -6  -6 -17   -0.00    4.93
  -6  -6 -17    0.43    0.86
  -6   6 -18   29.02    6.22
  -6  -6 -18   -0.02    8.84
  -6  -6 -18   27.16   11.63
   6  -6  18   18.58   14.22
  -6   6 -19   -0.25    5.81
   6  -6  19   -2.69    4.73
  -6  -6 -19   -0.00    4.93
  -6  -6 -19    1.94    3.82
   6   8 -22   -0.02    4.38
   6  -8 -22    0.80    2.81
   6  -8 -22    0.63    4.49
   6  -8 -22    0.73    4.25
  -6  -8  22    0.18    5.38
   6   8 -21    0.01    3.62
   6  -8 -21   -0.91    3.89
   6  -8 -21   -1.23    4.14
   6  -8 -21    5.51    6.09
  -6  -8  21    0.57    7.23
   6   8 -20    0.00    7.47
   6  -8 -20    1.93    7.01
   6  -8 -20    2.45    4.97
   6  -8 -20    2.97    3.04
  -6  -8  20    0.27    5.37
   6   8 -19    0.04    5.31
   6  -8 -19    0.04    2.18
   6  -8 -19    1.82    3.04
   6  -8 -19   -0.82    2.32
  -6  -8  19    0.03    6.52
   6   8 -18   -0.13    4.53
   6  -8 -18    4.86    4.33
   6  -8 -18    9.84    3.51
   6  -8 -18    7.87    3.58
  -6  -8  18   10.04    5.39
  -6   8  17    0.62    3.15
   6   8 -17    0.02    3.51
   6  -8 -17    1.32    2.76
   6  -8 -17    0.67    2.80
   6  -8 -17    2.36    3.31
  -6  -8  17   -0.38    6.79
   6   8 -16    0.04    3.18
  -6   8  16   -1.04    2.97
   6  -8 -16    0.09    5.00
   6  -8 -16    1.28    2.62
   6  -8 -16    1.60    2.63
  -6  -8  16    0.52    3.51
   6   8 -15    6.80    7.13
  -6   8  15    8.57    3.77
   6  -8 -15    6.36    3.91
   6  -8 -15    8.31    3.33
  -6  -8  15   17.39    7.86
  -6   8  14   -0.25    2.31
   6   8 -14   -1.16    2.97
   6  -8 -14    1.43    4.24
   6  -8 -14    1.55    2.22
  -6  -8  14   -1.00    2.85
   6   8 -13  137.91    8.58
  -6   8  13  145.28    7.71
   6  -8 -13  150.29    7.85
   6  -8 -13  143.45   10.27
  -6  -8  13  125.93   12.29
  -6   8  12  242.82   10.03
   6   8 -12  239.83   15.51
   6  -8 -12  242.28   12.78
   6  -8 -12  234.22    9.40
  -6  -8  12  215.36   10.66
   6   8 -11  165.59    9.15
  -6   8  11  166.21   11.56
   6  -8 -11  162.91    7.61
  -6  -8  11  147.02    8.64
   6  -8 -11  174.53   11.02
  -6   8  10    0.53    4.03
   6   8 -10   -2.52    2.69
   6  -8 -10    1.79    1.97
   6  -8 -10    0.26    1.97
  -6  -8  10   -0.36    4.01
  -6   8   9  211.06   12.26
   6   8  -9  184.15    8.95
   6  -8  -9  203.32    7.39
   6  -8  -9  203.35    7.70
  -6  -8   9  195.61    8.71
   6   8  -8   -1.70    5.63
  -6   8   8    1.23    2.96
   6  -8  -8    5.70    3.33
  -6  -8   8    2.11    2.68
   6   8  -7   10.08    3.83
  -6   8   7   11.24    3.49
   6  -8  -7   12.59    2.11
  -6  -8   7   12.14    3.13
   6   8  -6    4.13    3.15
  -6   8   6    3.88    2.99
   6  -8  -6    2.85    1.46
  -6  -8   6    3.66    2.56
   6   8  -5    2.48    3.16
  -6   8   5    0.30    2.81
  -6   8   5    3.06    3.28
  -6  -8   5    0.95    4.07
   6  -8  -5    2.99    2.17
   6   8  -4    0.45    4.03
  -6   8   4   -0.21    2.19
  -6   8   4    0.43    1.37
  -6  -8   4   -1.77    1.72
   6  -8  -4    0.19    0.82
   6   8  -3    9.32    3.73
  -6   8   3    9.76    3.48
   6  -8  -3    7.12    1.38
  -6  -8   3    9.65    2.97
   6   8  -2  300.39   11.48
  -6   8   2  304.82    8.74
   6  -8  -2  306.53    9.19
  -6  -8   2  321.97   10.97
  -6   8   1    0.14    1.36
   6   8  -1   -1.01    2.77
  -6  -8   1   -0.21    2.18
   6  -8  -1    0.34    0.92
   6   8   0   -1.85    3.19
  -6   8   0    0.24    1.52
   6  -8   0    1.51    1.15
  -6  -8   0   -1.25    2.62
   6   8   1   23.22    5.20
  -6   8  -1   20.53    4.34
   6  -8   1   21.67    2.19
  -6  -8  -1   38.45    4.86
   6   8   2  187.89    9.96
  -6   8  -2  185.38    8.39
  -6  -8  -2  176.23   12.57
   6   8   3    0.39    2.25
  -6   8  -3   -1.37    2.78
   6   8   3    0.83    3.51
  -6  -8  -3   -2.72    3.00
   6  -8   3    1.68    1.55
   6   8   4   25.76    2.24
  -6   8  -4   23.74    3.02
   6  -8   4   21.35    3.12
  -6  -8  -4   25.87    5.40
   6   8   5   29.24    2.22
  -6   8  -5   31.12    3.36
   6  -8   5   29.22    5.88
  -6  -8  -5   19.34   10.29
   6   8   6   42.57    2.39
  -6   8  -6   45.34    6.34
   6  -8   6   39.81    4.28
  -6  -8  -6   39.01    6.74
   6   8   7    2.63    1.34
  -6   8  -7    3.73    2.63
   6  -8   7    4.38    3.22
  -6  -8  -7    1.88    4.96
   6   8   8  304.38   10.04
  -6   8  -8  342.10   15.67
   6  -8   8  289.60   12.60
  -6  -8  -8  340.58   15.95
  -6   8  -9  153.34    7.62
  -6  -8  -9  166.50   18.37
  -6  -8  -9  140.31   10.48
   6  -8   9  134.33   13.03
  -6   8 -10   46.86    5.11
   6  -8  10   49.72    6.40
  -6  -8 -10   46.94    8.20
  -6  -8 -10   50.53    7.44
  -6   8 -11   -0.84    2.66
   6  -8  11    0.69    3.40
  -6  -8 -11    3.26    4.45
  -6  -8 -11    0.57    4.03
  -6   8 -12    1.88    6.37
   6  -8  12    9.64    4.92
  -6  -8 -12    8.65   10.07
  -6  -8 -12    2.12    5.31
  -6   8 -13    3.96    3.60
   6  -8  13    0.82    4.48
  -6  -8 -13    3.32    4.86
  -6  -8 -13    0.19    5.44
  -6   8 -14   -0.02    4.49
  -6  -8 -14    8.91    5.30
  -6  -8 -14    5.90    5.97
   6  -8  14    2.79    8.80
  -6   8 -15    0.43    3.74
   6  -8  15   -0.76    4.57
  -6  -8 -15    3.43    5.19
  -6  -8 -15    0.31    4.48
  -6   8 -16   -0.08    4.97
   6  -8  16    7.48    5.95
  -6  -8 -16   11.38    5.47
  -6  -8 -16    0.03    6.70
  -6   8 -17    0.32    4.64
  -6  -8 -17    8.21   10.32
  -6  -8 -17    2.03    5.26
   6  -8  17    4.38    9.97
   6  10 -19   -0.00    4.94
   6 -10 -19   -1.18    2.69
   6 -10 -19    0.06    3.27
  -6 -10  19   -0.15    4.65
  -6  10  18   -0.64    2.84
   6  10 -18   -0.07    4.28
   6 -10 -18   -0.15    4.68
  -6 -10  18   -0.12    4.19
   6 -10 -18   -0.38    4.25
   6  10 -17    0.04    6.62
  -6  10  17    2.00    4.76
   6 -10 -17   -1.77    2.61
   6 -10 -17    0.04    2.76
  -6 -10  17    0.28    3.78
   6  10 -16   -0.13    3.07
  -6  10  16    0.62    2.15
   6 -10 -16   -0.94    3.32
   6 -10 -16    0.03    2.09
  -6 -10  16   -0.30    2.91
   6  10 -15    0.02    4.60
  -6  10  15    5.49    3.33
   6 -10 -15    4.43    3.08
   6 -10 -15    3.57    3.12
  -6 -10  15    2.34    4.19
   6  10 -14   -0.07    3.83
  -6  10  14    1.12    2.82
   6 -10 -14    1.65    2.57
   6 -10 -14    1.89    2.60
  -6 -10  14   -0.50    3.51
  -6  10  13   -0.73    2.88
   6  10 -13   -0.08    6.55
   6 -10 -13    2.07    4.30
   6 -10 -13    3.16    2.52
  -6 -10  13    1.63    3.37
  -6  10  12    1.09    4.42
   6  10 -12   -2.60    3.55
   6 -10 -12    0.75    2.30
   6 -10 -12    1.40    3.57
  -6 -10  12    1.68    2.98
   6  10 -11    5.37    4.34
  -6  10  11    7.62    3.60
   6 -10 -11    6.69    2.78
  -6 -10  11    3.95    3.73
   6 -10 -11    5.95    3.06
  -6  10  10    8.58    3.81
   6  10 -10    8.04    4.72
   6 -10 -10    8.70    2.70
  -6 -10  10    6.70    6.19
   6 -10 -10    5.52    3.02
   6  10  -9    6.45    4.26
  -6  10   9    7.16    3.63
   6 -10  -9    3.67    2.39
  -6 -10   9    5.36    3.50
  -6  10   8   15.52    4.25
   6  10  -8    9.96    5.06
  -6 -10   8   12.27    3.86
   6 -10  -8   12.30    2.49
   6  10  -7   -1.70    6.65
  -6  10   7    5.37    5.92
   6 -10  -7    2.57    1.82
  -6 -10   7    2.78    5.36
   6  10  -6   12.10    5.08
  -6  10   6   15.53    4.69
   6 -10  -6   16.24    2.28
  -6 -10   6   14.10    3.93
  -6  10   5    6.84    3.03
   6  10  -5    4.78    4.51
  -6  10   5    8.04    4.19
  -6 -10   5    8.25    3.32
   6 -10  -5    3.95    1.80
  -6  10   4    9.90    5.43
   6  10  -4    9.66    8.47
  -6  10   4   13.28    4.94
  -6 -10   4   13.87    4.17
   6 -10  -4   13.51    2.05
   6  10  -3   14.38    5.15
  -6  10   3   13.95    3.40
  -6  10   3    9.34    5.08
   6 -10  -3   12.50    1.95
  -6 -10   3   10.79    3.93
   6  10  -2   -0.60    3.16
  -6  10   2    2.68    2.00
   6 -10  -2   -0.73    1.10
  -6 -10   2    0.51    2.35
   6  10  -1    3.66    4.04
  -6  10   1    2.09    2.17
   6 -10  -1   -0.42    1.38
  -6 -10   1    1.43    3.03
   6  10   0    3.09   10.10
  -6  10   0   11.34    3.22
   6 -10   0   11.09    2.19
  -6 -10   0   50.85    7.91
  -6  10  -1   83.56    8.26
   6  10   1   83.29    8.53
  -6 -10  -1   81.14    6.84
   6 -10   1   68.78    5.69
  -6  10  -2   40.38    4.32
   6  10   2   46.90    7.20
  -6 -10  -2   41.03    5.96
   6 -10   2   34.05    3.31
   6  10   3    8.10    4.23
   6  10   3   11.31    5.69
  -6  10  -3    7.89    3.21
   6 -10   3    8.70    2.61
  -6 -10  -3   11.35    7.80
  -6  10  -4    0.94    2.38
   6  10   4    0.52    1.79
  -6 -10  -4    2.86    3.76
   6 -10   4    1.22    3.47
  -6  10  -5   46.58    7.39
   6  10   5   45.91    3.26
  -6 -10  -5   48.61    7.21
   6 -10   5   41.89    4.47
  -6  10  -6   44.18    4.82
   6  10   6   38.34    2.94
  -6 -10  -6   47.32    6.80
   6 -10   6   34.06    7.36
  -6  10  -7    0.94    2.74
   6  10   7   -0.08    1.28
  -6 -10  -7    3.84    3.85
   6 -10   7    0.11    2.47
  -6  10  -8   46.28    5.55
   6  10   8   40.44    2.70
  -6 -10  -8   38.13    7.23
   6 -10   8   41.17    8.51
  -6  10  -9   12.28    6.61
   6  10   9    8.97    2.67
  -6 -10  -9    9.83    9.63
   6 -10   9    9.57    4.17
  -6  10 -10   -0.25    3.22
   6  10  10    2.22    1.45
  -6 -10 -10    1.51    4.71
   6 -10  10   -1.00    5.71
  -6 -10 -10    2.59    4.53
  -6  10 -11    4.73    3.91
   6 -10  11    6.78    4.47
  -6 -10 -11    8.93    5.47
  -6 -10 -11   -0.22    8.80
  -6  10 -12   10.28    7.11
  -6 -10 -12   13.97    6.32
  -6 -10 -12    1.46    5.89
   6 -10  12    7.91    5.12
  -6  10 -13    4.30    3.63
   6 -10  13    0.83    4.56
  -6 -10 -13    0.96    5.47
  -6 -10 -13    1.01    5.04
  -6  10 -14   -3.69    3.69
   6 -10  14   -0.14    4.68
  -6 -10 -14    0.41    5.35
  -6 -10 -14   -0.51    4.91
  -6  10 -15    5.13    4.54
   6 -10  15   -0.19    9.47
  -6 -10 -15   12.19    6.52
  -6 -10 -15   -0.10    5.94
  -6  12  16   -0.04    2.59
   6  12 -16   -0.18    4.79
   6 -12 -16    0.35    2.25
  -6 -12  16   -0.09    3.79
   6 -12 -16    0.42    2.38
  -6  12  15    0.23    4.16
   6  12 -15    0.04    4.57
   6 -12 -15    0.44    2.23
  -6 -12  15    0.13    3.51
   6 -12 -15    0.34    3.98
  -6  12  14    0.52    2.94
   6  12 -14   -1.41    5.04
   6 -12 -14   -2.55    2.59
  -6 -12  14    0.17    3.83
   6 -12 -14   -0.92    2.32
  -6  12  13    1.03    2.78
   6  12 -13   -1.65    4.43
   6 -12 -13   -1.37    3.57
   6 -12 -13    2.46    2.40
  -6 -12  13   -0.68    3.37
   6  12 -12    2.31    4.31
  -6  12  12    2.94    2.91
   6 -12 -12   -0.37    2.02
  -6 -12  12    0.56    3.24
   6 -12 -12    0.68    3.96
   6  12 -11    2.90    4.95
  -6  12  11    4.51    5.50
   6 -12 -11    2.05    2.73
  -6 -12  11    2.62    3.49
   6 -12 -11    3.28    2.13
   6  12 -10    0.14    3.50
  -6  12  10   -2.33    2.60
   6 -12 -10    1.58    2.00
   6 -12 -10    0.68    2.61
  -6 -12  10   -0.48    2.61
   6  12  -9   21.17    6.31
  -6  12   9   25.69    4.87
   6 -12  -9   20.18    2.87
  -6 -12   9   13.65    4.67
   6  12  -8    0.54    4.20
  -6  12   8    1.00    3.39
   6 -12  -8    1.30    1.68
  -6 -12   8    4.97    5.27
   6  12  -7    0.24    3.62
  -6  12   7   -1.43    2.94
   6 -12  -7   -0.46    1.38
  -6 -12   7    3.67    2.56
   6  12  -6   13.14    5.11
  -6  12   6   13.55    4.75
   6 -12  -6    3.16    3.32
  -6 -12   6    7.71    6.26
  -6  12   5    0.02    2.56
   6  12  -5   -3.06    4.05
  -6  12   5    1.12    3.71
  -6 -12   5   -3.09    2.93
   6 -12  -5   -0.47    1.51
   6  12  -4   12.73    9.23
  -6  12   4   16.61    3.74
  -6  12   4   16.81    5.39
   6 -12  -4   12.13    2.17
  -6 -12   4   11.61    4.07
   6  12  -3    0.32    3.65
  -6  12   3   -0.02    3.55
  -6  12   3   -0.56    2.33
  -6 -12   3   -0.27    4.46
   6 -12  -3    0.50    1.30
   6  12  -2    1.99    4.05
  -6  12   2    0.34    2.58
  -6  12   2    0.62    3.96
   6 -12  -2    0.50    1.44
  -6 -12   2    0.05    2.85
   6  12  -1    0.94    7.83
  -6  12   1    3.05    3.10
   6 -12  -1    1.88    2.93
  -6 -12   1    5.47    3.61
   6  12   0    4.41    4.68
  -6  12   0    4.37    3.00
   6 -12   0    0.35    1.73
  -6 -12   0    5.73    3.49
   6  12   1    4.06    4.03
  -6  12  -1    1.17    2.62
   6 -12   1    0.48    1.63
  -6 -12  -1   -2.74    3.10
  -6  12  -2   11.11    6.29
   6  12   2   16.60    9.34
   6  12   2   10.00    3.06
   6 -12   2    3.55    2.43
  -6 -12  -2    9.88    6.89
   6  12   3    1.63    4.43
   6  12   3    1.29    2.08
  -6  12  -3   -1.64    2.84
   6 -12   3    0.71    1.97
  -6 -12  -3    0.97    3.36
   6  12   4   50.33    4.25
  -6  12  -4   48.10    5.87
   6 -12   4   36.96    6.58
  -6 -12  -4   58.23   11.05
   6  12   5   16.48    2.70
  -6  12  -5    8.07    6.70
   6 -12   5    7.02    3.41
  -6 -12  -5   11.90    5.06
  -6  12  -6    2.02    3.07
   6  12   6    0.91    2.74
  -6 -12  -6   -1.90    6.57
   6 -12   6    0.39    4.05
  -6  12  -7    0.77    2.71
   6  12   7    0.18    1.39
  -6 -12  -7   -2.54    3.65
   6 -12   7    2.15    2.60
   6  12   8   -0.05    1.45
  -6  12  -8    5.49    3.24
   6 -12   8    3.07    4.81
  -6 -12  -8    5.05    6.89
  -6  12  -9    4.45    5.56
   6  12   9   -0.05    2.21
  -6 -12  -9    5.04    4.68
   6 -12   9    5.50    3.57
  -6  12 -10    3.87    3.67
   6 -12  10    6.99    3.95
  -6 -12 -10   -1.37    4.97
  -6 -12 -10    0.72    5.09
  -6  12 -11    0.90    3.44
  -6 -12 -11   -0.44    8.25
  -6 -12 -11    0.34    4.71
   6 -12  11    3.11    4.00
   6  14  -9   -0.31    5.27
  -6  14   9   -0.15    3.62
   6 -14  -9    1.55    1.66
  -6 -14   9    1.35    3.45
   6  14  -8    0.03    5.16
  -6  14   8   -0.07    6.41
   6 -14  -8   -1.79    1.59
  -6 -14   8   -3.27    3.50
   6  14  -7    0.09    4.80
  -6  14   7    0.12    3.76
   6 -14  -7    1.43    1.51
  -6 -14   7    0.00    3.19
   6  14  -6   -0.09    4.52
  -6  14   6   -0.01    3.87
   6 -14  -6    1.01    1.47
   6  14  -5    5.11    5.20
  -6  14   5    0.17    4.39
   6 -14  -5    1.73    1.70
  -6 -14   5    5.55    5.86
  -6  14   4   -0.01    4.35
   6  14  -4   -2.85    7.65
  -6  14   4    0.07    2.91
  -6 -14   4    2.58    3.16
   6 -14  -4    1.18    1.58
   6  14  -3    3.47    4.11
  -6  14   3    0.01    2.47
  -6  14   3   -0.34    3.85
   6 -14  -3   -0.42    1.37
  -6 -14   3   -3.02    4.80
   6  14  -2   17.58    5.94
  -6  14   2    0.18    5.72
  -6  14   2   -0.07    3.65
  -6 -14   2   13.59    3.96
   6 -14  -2    1.21    3.41
   6  14  -1   -4.14    4.51
  -6  14   1    0.15    4.44
  -6  14   1    0.01    4.39
  -6 -14   1    5.50    5.06
   6 -14  -1    0.49    1.55
   6  14   0    2.65    3.43
  -6  14   0   -0.01    2.25
   6 -14   0   -0.70    1.26
  -6 -14   0    1.14    2.32
  -6  14  -1   -0.06    4.18
   6  14   1   21.49    9.91
   6  14   1   13.68    3.81
   6 -14   1    4.52    2.47
  -6 -14  -1   16.94    7.21
  -6  14  -2    0.01    3.25
   6  14   2    5.09    5.41
   6  14   2    2.51    2.76
   6 -14   2    0.43    2.20
  -6 -14  -2    6.15    3.84
   6  14   3   -0.14    2.32
  -6  14  -3    0.00    4.83
   6 -14   3   -0.70    2.01
  -6 -14  -3   -4.30    5.90
   6  14   4    2.32    2.52
  -6  14  -4   -0.02    3.74
   6 -14   4    4.91    2.79
  -6 -14  -4    5.46    4.17
   7   1 -26   10.32    5.71
   7   1 -26    2.58   10.02
  -7   1  26   -0.33    6.90
   7  -1 -26   11.07    5.28
   7  -1 -26    2.30    5.08
  -7  -1  26   -0.10    7.26
   7   1 -25   39.33    6.86
   7   1 -25    4.94    8.07
  -7   1  25   -0.27    8.33
   7  -1 -25   32.82    6.41
  -7  -1  25   37.67    8.84
   7  -1 -25   26.52    6.29
   7   1 -24   -2.52    6.14
   7   1 -24    4.90    5.03
  -7   1  24    8.99    6.24
   7  -1 -24    9.49    4.62
   7  -1 -24    4.55    4.77
  -7  -1  24    0.81    6.69
   7   1 -23  167.40   13.67
   7   1 -23  217.08   11.69
  -7   1  23  180.02   13.01
   7  -1 -23  203.94   14.78
   7  -1 -23  170.11   11.40
  -7  -1  23  176.64   13.54
   7   1 -22    8.14    7.07
   7   1 -22   16.61    5.11
  -7   1  22   14.94   11.24
   7  -1 -22   16.75    5.28
  -7  -1  22   11.42    7.05
   7   1 -21    7.47    4.08
   7   1 -21    4.24    5.90
  -7   1  21    5.12    5.42
   7  -1 -21    3.75    3.86
   7  -1 -21   -1.69    7.15
  -7  -1  21    9.32    9.48
   7   1 -20   44.82    8.95
  -7   1  20   41.75    7.45
   7  -1 -20   46.89    5.37
   7  -1 -20   42.94   10.90
  -7  -1  20   45.07    7.61
  -7   1  19  415.04   17.24
   7   1 -19  438.33   18.98
   7  -1 -19  438.19   14.34
   7  -1 -19  426.46   17.33
  -7  -1  19  421.12   17.66
   7   1 -18    1.63    4.77
  -7   1  18   -0.80    6.26
   7  -1 -18    0.61    2.66
   7  -1 -18    2.72    3.58
  -7  -1  18   -1.31    6.46
   7   1 -17   14.64    5.73
  -7   1  17   14.70    4.83
   7  -1 -17   15.23    3.34
  -7  -1  17   16.62    4.90
   7  -1 -17   18.90    4.65
  -7   1  16    8.39    3.87
   7   1 -16    7.31    4.68
   7  -1 -16    7.26    3.74
  -7  -1  16    5.91    6.68
   7  -1 -16    8.44    2.56
  -7   1  15   33.18    7.34
   7   1 -15   31.69    3.34
   7  -1 -15   29.34    4.57
   7  -1 -15   33.65    3.19
  -7  -1  15   29.73    4.42
   7   1 -14    9.79    2.50
  -7   1  14   16.88    3.72
   7  -1 -14   28.90    4.12
  -7  -1  14    3.46    5.71
   7  -1 -14    6.74    2.55
   7   1 -13   80.84    4.06
  -7   1  13   87.71    5.15
   7  -1 -13   80.09    3.94
  -7  -1  13   84.68    5.14
   7  -1 -13   84.73    5.70
   7   1 -12    0.42    1.84
  -7   1  12   -2.36    3.68
   7  -1 -12   -0.75    1.70
   7  -1 -12   -5.63    4.87
  -7  -1  12   -0.94    2.18
   7   1 -11  284.55    7.93
  -7   1  11  281.90    8.95
   7  -1 -11  286.33    7.72
   7  -1 -11  275.17    9.68
  -7  -1  11  285.66    8.86
   7   1 -10   30.41    2.73
  -7   1  10   30.79    5.52
   7  -1 -10   26.67    2.49
   7  -1 -10   24.13    3.98
  -7  -1  10   29.09    3.20
  -7   1   9    1.36    1.60
   7   1  -9    0.69    1.47
   7  -1  -9    1.90    2.20
  -7  -1   9    0.90    1.64
   7  -1  -9    1.39    1.98
  -7   1   8   89.14    3.24
   7   1  -8   86.64    3.13
  -7   1   8   90.91    5.20
   7  -1  -8   89.46    2.68
  -7  -1   8   88.95    3.35
   7  -1  -8   89.85    4.40
  -7   1   7  415.02    8.54
   7   1  -7  416.26    8.81
  -7   1   7  407.16   10.81
   7  -1  -7  394.86   12.68
  -7  -1   7  394.67    8.44
   7  -1  -7  431.74    8.22
  -7   1   6   66.94    3.05
   7   1  -6   62.98    2.74
  -7   1   6   64.18    3.86
   7  -1  -6   63.71    3.88
  -7  -1   6   62.04    4.10
   7  -1  -6   62.26    1.83
   7   1  -5   25.79    2.90
  -7   1   5   20.12    2.10
  -7   1   5   24.59    3.72
   7  -1  -5   28.32    6.20
  -7  -1   5   26.96    4.46
   7  -1  -5   22.55    1.33
   7   1  -4 4847.83  116.03
  -7   1   4 4816.10  112.47
   7   1  -4 5139.23  122.17
  -7   1   4 4949.51  105.86
   7  -1  -4 4931.55  115.84
  -7  -1   4 4894.25  111.51
   7  -1  -4 5017.23  108.86
   7   1  -3  567.20   14.88
  -7   1   3  561.03   12.43
   7   1  -3  589.70   17.73
  -7   1   3  538.57   17.99
   7  -1  -3  548.07   18.85
  -7  -1   3  584.36   14.90
   7  -1  -3  586.38   12.00
   7   1  -2  447.48   10.22
   7   1  -2  416.76   13.19
  -7   1   2  486.45   11.09
  -7   1   2  497.84   13.10
  -7  -1   2  443.31   10.87
   7  -1  -2  507.75   17.81
  -7  -1   2  428.39   13.48
   7   1  -1 1359.36   28.38
   7   1  -1 1302.18   31.49
  -7   1   1 1354.28   30.56
  -7   1   1 1346.38   29.36
  -7  -1   1 1350.20   26.59
  -7  -1   1 1340.82   32.37
   7   1   0 3682.48   77.09
  -7   1   0 3756.94   83.75
  -7  -1   0 3779.51   88.91
  -7   1  -1  598.76   13.67
  -7  -1  -1  661.35   12.16
  -7  -1  -1  584.17   15.79
   7  -1   1  601.84   13.91
  -7   1  -2    2.85    1.94
   7  -1   2    3.90    3.54
  -7   1  -3  223.42    9.43
   7  -1   3  219.49    7.19
  -7  -1  -3  216.67    7.38
  -7   1  -4   39.12    3.89
   7  -1   4   44.15    4.27
  -7  -1  -4   69.70    5.03
  -7   1  -5    6.60    5.84
   7  -1   5    6.87    6.31
  -7  -1  -5    7.34    3.83
  -7   1  -6    7.17    3.21
   7  -1   6    5.19    6.56
  -7  -1  -6    6.31    3.83
  -7   1  -7  231.22    8.53
   7  -1   7  236.55    9.76
  -7  -1  -7  242.17   13.74
  -7   1  -8   70.98    5.15
   7  -1   8   82.10    6.25
  -7  -1  -8   78.45    6.05
  -7   1  -9    4.17    3.01
   7  -1   9    6.81    6.32
  -7  -1  -9    6.28    6.12
  -7   1 -10   54.96    5.15
   7  -1  10   46.46   10.00
  -7  -1 -10   54.64    5.70
  -7   1 -11    6.45    5.61
   7  -1  11    2.46    7.36
  -7  -1 -11    0.14    6.70
  -7   1 -12    3.45    3.64
   7  -1  12    3.21    4.89
  -7  -1 -12    1.22    3.96
  -7   1 -13   90.06    7.59
   7  -1  13   83.04    9.30
  -7  -1 -13   84.53    7.89
  -7   1 -14   84.81    8.00
   7  -1  14   85.11    9.98
  -7  -1 -14   81.16    7.95
  -7   1 -15   15.85    5.69
   7  -1  15   18.24    7.40
  -7  -1 -15   20.70    6.12
  -7   1 -16   28.29    6.36
   7  -1  16   27.67    8.41
  -7  -1 -16   27.03    6.70
  -7   1 -17  141.05   10.54
   7  -1  17  131.83   12.59
  -7  -1 -17  139.86   10.97
  -7   1 -18   14.07    5.89
   7  -1  18   13.90   12.12
  -7  -1 -18    0.90    3.65
  -7  -1 -18   16.45    6.04
  -7   1 -19   48.67    7.99
  -7  -1 -19   53.56    8.69
  -7  -1 -19   29.56    5.03
   7  -1  19   47.60   10.03
  -7   1 -20    7.75    5.86
   7  -1  20    7.17    7.58
  -7  -1 -20    6.61    5.95
  -7  -1 -20    1.06    3.40
  -7   1 -21   44.73    8.79
   7  -1  21   49.84   11.12
  -7  -1 -21   11.70    6.93
  -7  -1 -21   42.00    8.95
   7   3 -26    8.94    5.47
  -7   3  26   -0.83    5.76
   7  -3 -26    0.71    3.80
   7  -3 -26    0.06    4.36
  -7  -3  26   -0.56    6.72
  -7   3  25   -2.05    7.81
   7   3 -25   41.15    7.52
   7  -3 -25   31.88    5.71
   7  -3 -25   29.10    5.56
  -7  -3  25   -0.22    9.21
   7   3 -24   -0.45    4.21
   7  -3 -24   -2.12    3.21
   7  -3 -24    0.50    3.25
  -7  -3  24   -0.05    5.30
   7   3 -23   18.20    5.59
  -7   3  23   20.07    6.05
   7  -3 -23   14.58    4.58
   7  -3 -23    0.92    7.17
  -7  -3  23   -0.47    7.08
   7   3 -22   11.94    4.90
  -7   3  22    7.63    9.03
   7  -3 -22    8.14    4.10
   7  -3 -22    8.49    3.96
  -7  -3  22    7.09    6.50
   7   3 -21    3.45    4.10
  -7   3  21    0.32    4.73
   7  -3 -21    5.52    3.33
  -7  -3  21    0.84    5.35
   7  -3 -21    0.97    3.47
   7   3 -20  183.76    9.97
  -7   3  20  157.95   10.65
   7  -3 -20  154.52    9.23
   7  -3 -20  152.02    7.85
  -7  -3  20  162.58   11.67
  -7   3  19   25.34    5.92
   7   3 -19   23.36    5.11
   7  -3 -19   22.55    4.72
  -7  -3  19   20.00    6.19
   7  -3 -19   17.76    4.02
  -7   3  18    3.34    3.97
   7   3 -18    1.21    3.46
   7  -3 -18    3.99    4.77
   7  -3 -18    2.71    3.24
  -7  -3  18   -0.73    4.54
  -7   3  17   74.18    6.83
   7   3 -17   80.12    6.12
   7  -3 -17   74.43    5.10
  -7  -3  17   71.47    7.33
   7  -3 -17   74.45    6.02
  -7   3  16    9.02    3.93
   7   3 -16    7.92    3.48
   7  -3 -16   12.11    2.90
   7  -3 -16    9.33    3.49
  -7  -3  16   10.19    4.26
  -7   3  15  145.52    7.13
   7   3 -15  151.55    9.51
   7  -3 -15  143.40    5.78
   7  -3 -15  144.87    6.91
  -7  -3  15  143.64    7.52
  -7   3  14    5.07    4.87
   7   3 -14    4.63    2.60
   7  -3 -14    4.50    3.59
   7  -3 -14    8.56    4.64
  -7  -3  14    5.65    3.13
  -7   3  13   17.95    5.44
   7   3 -13   20.65    3.02
   7  -3 -13   20.15    3.34
   7  -3 -13   18.70    4.47
  -7  -3  13   18.16    3.44
  -7   3  12   10.55    4.74
   7   3 -12   14.84    4.51
  -7   3  12   14.91    3.74
   7  -3 -12   13.32    2.97
   7  -3 -12   12.16    2.34
  -7  -3  12   13.18    2.94
  -7   3  11  359.15   10.10
   7   3 -11  363.85    9.83
  -7   3  11  357.08   15.13
   7  -3 -11  356.56   13.73
   7  -3 -11  359.94    9.11
   7   3 -10  169.55    9.05
   7   3 -10  172.23    9.11
  -7   3  10  187.59    7.63
  -7   3  10  179.95    6.16
   7  -3 -10  185.48    5.50
   7  -3 -10  183.13    7.00
  -7  -3  10  172.66    6.43
   7   3  -9   88.02    4.65
  -7   3   9   88.65    3.98
  -7   3   9   89.54    5.20
   7  -3  -9   87.47    4.94
  -7  -3   9   83.57    4.51
   7  -3  -9   74.80    7.68
  -7   3   8   62.24    7.06
   7   3  -8   56.39    3.86
  -7   3   8   61.23    2.88
   7  -3  -8   62.08    3.91
   7  -3  -8   63.04    4.45
  -7  -3   8   60.06    5.95
   7   3  -7  541.39   12.66
  -7   3   7  525.68   13.25
   7  -3  -7  535.74   13.54
  -7  -3   7  523.34   12.08
   7  -3  -7  593.92   12.55
  -7   3   6  335.37    9.12
   7   3  -6  338.68    8.67
   7  -3  -6  381.67    6.89
   7  -3  -6  335.64    9.35
  -7  -3   6  337.54    8.32
  -7   3   5  641.55   15.20
   7  -3  -5  637.33   15.48
  -7  -3   5  657.01   17.22
   7  -3  -5  748.67   12.90
   7   3  -4    1.67    2.05
  -7   3   4    0.94    3.48
   7  -3  -4    0.49    2.06
  -7  -3   4    2.98    1.74
   7   3  -3  383.11   10.34
  -7   3   3  376.90   10.11
  -7   3   3  410.90    6.54
  -7  -3   3  371.12    9.61
   7   3  -2  483.72   12.57
  -7   3   2  559.66    9.08
  -7   3   2  497.95   12.35
   7  -3  -2  461.35    8.48
  -7  -3   2  507.60   15.68
   7   3  -1   28.41    3.82
  -7   3   1   28.87    1.57
   7  -3  -1   31.65    2.29
  -7  -3   1   24.47    3.60
   7   3   0  783.02   23.66
  -7   3   0  908.70   17.18
   7  -3   0  861.22   17.55
  -7  -3   0  789.02   19.81
   7   3   1  100.36    6.10
  -7   3  -1   91.57    2.88
   7  -3   1   91.08    3.50
  -7  -3  -1   92.04    5.78
  -7   3  -2   15.56    1.99
   7  -3   2   19.85    2.68
  -7  -3  -2   27.46    4.48
  -7   3  -3   58.49    5.09
   7  -3   3   63.10    4.20
  -7  -3  -3   75.47    6.59
  -7   3  -4 2042.22   49.35
   7  -3   4 1895.55   49.11
  -7  -3  -4 1979.57   50.74
  -7   3  -5  736.05   17.94
   7  -3   5  741.75   23.61
  -7  -3  -5  835.83   14.35
  -7  -3  -5  741.66   22.17
  -7   3  -6   -0.53    1.82
   7  -3   6   -1.93    2.38
  -7  -3  -6   -0.16    0.62
  -7  -3  -6   -1.99    4.73
  -7   3  -7  126.85    5.50
   7  -3   7  126.94    6.84
  -7  -3  -7  121.78    3.37
  -7  -3  -7  129.99    7.33
  -7   3  -8  114.83    8.22
   7  -3   8  109.59    6.79
  -7  -3  -8  107.24    3.56
  -7  -3  -8  115.42    7.20
  -7   3  -9    6.52    4.75
   7  -3   9    7.31    6.63
  -7  -3  -9    7.80    1.14
  -7  -3  -9    9.93    7.20
  -7   3 -10  254.46    8.99
   7  -3  10  271.05   11.88
  -7  -3 -10  253.59    6.36
  -7  -3 -10  265.93   11.66
  -7   3 -11  230.83    9.25
   7  -3  11  245.75   11.91
  -7  -3 -11  224.15    7.45
  -7  -3 -11  230.31   11.13
  -7   3 -12   90.26    6.86
   7  -3  12   99.27    9.06
  -7  -3 -12   86.94    5.30
  -7  -3 -12   92.07    8.40
  -7   3 -13   -0.71    3.28
   7  -3  13   -1.02    4.61
  -7  -3 -13    2.46    4.06
  -7  -3 -13    1.47    2.39
  -7   3 -14  367.36   14.04
   7  -3  14  343.95   23.26
  -7  -3 -14  297.54   11.21
  -7  -3 -14  344.73   15.62
  -7   3 -15  155.31    9.91
   7  -3  15  138.18   11.94
  -7  -3 -15  157.21   15.54
  -7  -3 -15  114.50    6.95
  -7   3 -16    7.64    8.09
   7  -3  16    4.32    6.61
  -7  -3 -16    7.52    2.09
  -7  -3 -16    4.88    5.62
  -7   3 -17    1.37    4.37
  -7  -3 -17    2.62    1.85
  -7  -3 -17    3.56    5.14
   7  -3  17    6.20    6.26
  -7   3 -18   13.98    5.50
   7  -3  18   16.50    7.16
  -7  -3 -18   13.72    5.92
  -7  -3 -18    3.53    2.20
  -7   3 -19    5.68    5.03
   7  -3  19   -0.52   10.78
  -7  -3 -19   -0.15    3.06
  -7  -3 -19    6.95    5.58
  -7   3 -20    3.40    4.62
  -7  -3 -20   -1.65    2.57
  -7  -3 -20    3.06    8.05
   7  -3  20    6.74    6.29
   7   5 -25    4.34    7.89
   7  -5 -25   -0.60    3.16
   7  -5 -25   -1.73    4.59
  -7  -5  25    0.47    5.68
   7   5 -24   -0.73    7.68
   7  -5 -24   -0.05    3.04
   7  -5 -24    2.57    4.83
  -7  -5  24    0.14    9.12
   7   5 -23    7.54    7.51
   7  -5 -23   -0.49    4.73
   7  -5 -23   -5.35    4.86
  -7  -5  23    0.17    5.34
   7   5 -22    4.47    7.78
   7  -5 -22    2.39    3.19
   7  -5 -22    1.91    5.37
  -7  -5  22   -0.51    9.66
   7   5 -21   12.10    9.10
   7  -5 -21   10.29    6.42
   7  -5 -21   11.47    3.73
  -7  -5  21    9.98    6.40
   7   5 -20   11.51    7.94
   7  -5 -20    6.71    3.35
   7  -5 -20    7.87    5.91
  -7  -5  20   11.56    5.94
   7   5 -19   16.19    5.25
   7  -5 -19   15.78    6.61
   7  -5 -19   14.47    6.22
  -7  -5  19   14.93    6.13
   7   5 -18   45.45    6.01
   7  -5 -18   39.41    4.50
   7  -5 -18   37.87    4.91
  -7  -5  18   33.90    6.94
   7   5 -17    0.45    3.43
   7  -5 -17    1.40    2.55
   7  -5 -17    0.55    2.86
  -7  -5  17    1.43    3.96
   7   5 -16  291.73   11.59
   7  -5 -16  270.22   11.01
   7  -5 -16  285.94   13.97
  -7  -5  16  267.03   12.89
   7   5 -15  271.49   10.82
   7  -5 -15  267.55    9.41
   7  -5 -15  261.97   10.26
  -7  -5  15  251.15   11.55
  -7   5  14   27.38    4.69
   7   5 -14   26.87    4.06
   7  -5 -14   29.91    3.96
   7  -5 -14   26.60    3.38
  -7  -5  14   27.40    6.97
   7   5 -13   16.64    3.53
  -7   5  13   15.70    3.67
   7  -5 -13   19.11    2.82
   7  -5 -13   16.88    3.44
  -7  -5  13   15.81    3.66
  -7   5  12    8.96    3.01
   7   5 -12    8.81    2.80
   7  -5 -12    6.57    4.96
   7  -5 -12   11.10    2.22
  -7  -5  12   10.25    2.94
   7   5 -11   -0.67    2.15
  -7   5  11    2.53    2.13
   7  -5 -11   -0.11    2.18
  -7  -5  11    1.08    2.03
   7  -5 -11    1.26    1.56
  -7   5  10   15.27    3.01
   7   5 -10   14.95    4.88
   7  -5 -10   15.08    3.34
   7  -5 -10   10.65    2.43
   7  -5 -10   12.42    5.23
  -7  -5  10   14.97    4.70
   7   5  -9  906.99   22.38
  -7   5   9  895.21   22.64
   7  -5  -9  895.77   22.85
   7  -5  -9  900.42   23.12
   7  -5  -9  914.66   20.43
  -7  -5   9  873.26   21.66
   7   5  -8  563.62   14.96
  -7   5   8  582.36   15.66
   7  -5  -8  552.04   12.51
   7  -5  -8  613.86   16.56
  -7  -5   8  539.89   14.21
   7  -5  -8  572.08   13.13
  -7   5   7   36.90    4.16
   7   5  -7   42.58    4.55
   7  -5  -7   48.37    2.49
   7  -5  -7   39.42    3.67
  -7  -5   7   51.35    4.43
   7   5  -6 4213.23  108.96
  -7   5   6 4150.64  103.07
   7  -5  -6 4238.93   95.39
  -7  -5   6 4122.50  105.48
  -7   5   5  108.71    6.22
   7   5  -5  112.12    6.49
  -7  -5   5  106.78    5.58
   7  -5  -5  106.86    2.72
  -7   5   4  406.78   10.04
   7   5  -4  414.95   12.90
  -7   5   4  404.58   12.68
   7  -5  -4  422.70    8.63
  -7  -5   4  415.44   11.97
   7   5  -3  170.85    7.91
  -7   5   3  161.30    5.29
  -7   5   3  165.29    7.51
   7  -5  -3  154.30    3.90
  -7  -5   3  164.82    6.98
   7   5  -2  202.05    8.92
  -7   5   2  200.01    4.59
   7  -5  -2  202.55    5.12
  -7  -5   2  209.83    8.21
  -7   5   1   82.52    3.67
   7   5  -1   82.21   10.16
  -7  -5   1   81.85    5.80
   7  -5  -1   80.11    2.54
  -7   5   0    0.27    1.52
   7   5   0   -0.06    3.05
  -7  -5   0    2.32    4.93
   7  -5   0    0.26    1.01
  -7   5  -1   53.03    2.30
   7   5   1   56.31    5.96
  -7  -5  -1   55.36    9.60
   7  -5   1   49.83    2.70
   7   5   2  204.25    9.91
  -7   5  -2  204.88    5.38
   7  -5   2  207.22    6.28
  -7  -5  -2  214.28   14.07
   7   5   3  110.02    3.05
  -7   5  -3  112.49    3.87
   7  -5   3  109.22    4.50
  -7  -5  -3  113.69    7.18
   7   5   4   23.72    0.93
  -7   5  -4   27.76    3.83
   7  -5   4   24.65    2.97
  -7  -5  -4   26.92    5.13
  -7   5  -5   26.73    2.60
   7  -5   5   31.53    3.37
  -7  -5  -5   32.86    5.37
  -7   5  -6   72.19    3.73
   7  -5   6   73.86    4.93
  -7  -5  -6   76.75   10.84
  -7   5  -7    6.20    3.86
  -7  -5  -7    2.70    3.91
  -7  -5  -7    4.66    4.31
   7  -5   7    5.35    3.09
  -7   5  -8    0.69    2.20
  -7  -5  -8    3.34    4.05
  -7  -5  -8    4.20    6.12
   7  -5   8    3.57    5.04
  -7   5  -9    0.06    2.31
   7  -5   9    0.55    3.33
  -7  -5  -9    3.79    3.74
  -7  -5  -9    2.72    4.30
  -7   5 -10  645.94   18.95
   7  -5  10  632.92   21.86
  -7  -5 -10  656.07   23.98
  -7  -5 -10  634.64   22.34
  -7   5 -11    0.73    2.85
  -7  -5 -11    0.84    1.44
  -7  -5 -11    3.74    4.87
   7  -5  11    0.84    6.41
  -7  -5 -11   -0.24    4.25
  -7   5 -12   45.37    5.38
   7  -5  12   43.64    7.33
  -7  -5 -12   36.94    2.89
  -7  -5 -12   38.22    8.50
  -7  -5 -12   45.85    7.32
  -7   5 -13   -0.08    2.55
   7  -5  13    0.27    3.72
  -7  -5 -13    0.05    0.78
  -7  -5 -13    1.26    6.28
  -7   5 -14   29.45    5.19
  -7  -5 -14   27.70    6.74
  -7  -5 -14   17.74    2.65
   7  -5  14   24.91    7.04
  -7   5 -15    0.07    3.42
   7  -5  15    2.48    8.15
  -7  -5 -15    2.41    7.49
  -7  -5 -15    0.73    1.04
  -7   5 -16   -0.07    3.28
   7  -5  16   -3.03    4.68
  -7  -5 -16    0.53    0.93
  -7  -5 -16   -0.87    3.95
  -7   5 -17    0.20    4.98
  -7  -5 -17    5.39    1.40
  -7  -5 -17   16.70    5.76
   7  -5  17   17.98    6.84
  -7   5 -18    0.46    7.86
   7  -5  18    8.81    6.36
  -7  -5 -18    1.94    1.18
  -7  -5 -18    6.61    5.12
  -7   5 -19    0.73    8.01
   7  -5  19    1.84    7.08
  -7  -5 -19    4.69    5.78
   7   7 -23    0.04    4.32
   7  -7 -23   -0.07    2.64
   7  -7 -23   -0.69    2.67
  -7  -7  23    0.08    5.12
   7   7 -22    0.11    5.68
   7  -7 -22    8.98    3.83
   7  -7 -22   15.01    6.06
  -7  -7  22    0.02    6.83
   7   7 -21   -0.02    5.12
   7  -7 -21    7.79    3.26
   7  -7 -21    5.85    3.56
  -7  -7  21    0.18    6.02
   7   7 -20   -0.00    4.35
   7  -7 -20    3.25    3.26
   7  -7 -20    4.80    2.85
  -7  -7  20   -0.06    5.09
   7   7 -19    0.06    3.30
   7  -7 -19   -0.69    2.48
   7  -7 -19    0.16    2.27
   7  -7 -19   -1.54    3.32
  -7  -7  19    3.91    6.20
   7   7 -18    0.14    5.08
   7  -7 -18   22.40    3.78
   7  -7 -18   17.18    5.10
   7  -7 -18   23.50    6.81
  -7  -7  18   16.81    5.82
   7   7 -17   -1.97    5.09
   7  -7 -17    2.29    2.54
   7  -7 -17   -3.15    2.91
   7  -7 -17   -1.08    3.68
  -7  -7  17    2.85    5.46
   7   7 -16   64.76    6.74
  -7   7  16   71.79    6.68
   7  -7 -16   69.14    5.95
   7  -7 -16   68.99    5.48
   7  -7 -16   67.56    6.28
  -7  -7  16   62.30    7.37
   7   7 -15   28.84    5.26
  -7   7  15   31.95    4.98
   7  -7 -15   30.46    4.86
   7  -7 -15   34.64    6.65
   7  -7 -15   32.03    7.98
  -7  -7  15   31.68    5.57
   7   7 -14    7.91    4.24
  -7   7  14   11.31    3.84
   7  -7 -14   11.66    3.19
   7  -7 -14    9.18    3.73
  -7  -7  14   12.27    4.51
   7  -7 -14   14.08    6.50
   7   7 -13    8.12    4.44
  -7   7  13   17.12    6.37
   7  -7 -13   19.42    5.19
   7  -7 -13   10.61    6.12
   7  -7 -13   14.61    4.13
  -7  -7  13   11.05    4.26
   7   7 -12  110.05    7.14
  -7   7  12  112.38    9.64
   7  -7 -12  120.47    6.07
   7  -7 -12  104.71    5.40
  -7  -7  12   98.61    9.96
  -7   7  11   -0.08    1.84
   7   7 -11   -1.26    3.63
   7  -7 -11    0.26    1.40
   7  -7 -11   -0.05    1.47
  -7  -7  11    0.04    1.82
   7   7 -10  618.58   18.34
  -7   7  10  641.11   18.68
   7  -7 -10  638.64   16.65
   7  -7 -10  634.83   16.65
  -7  -7  10  595.86   17.99
  -7   7   9  443.92   13.84
   7   7  -9  431.88   13.74
   7  -7  -9  450.86   11.73
   7  -7  -9  436.49   11.75
  -7  -7   9  426.00   13.43
   7   7  -8   62.50    5.13
  -7   7   8   70.83    5.01
   7  -7  -8   71.14    3.24
   7  -7  -8   75.13    3.51
  -7  -7   8   68.82    7.38
   7   7  -7    9.53    3.37
  -7   7   7   10.39    3.18
   7  -7  -7   10.22    2.70
  -7  -7   7    9.63    2.92
   7   7  -6    0.30    2.01
  -7   7   6   -0.22    1.81
   7  -7  -6   -0.11    0.73
  -7  -7   6    0.59    1.58
   7   7  -5   37.49    4.71
  -7   7   5   40.41    2.58
  -7   7   5   38.57    4.45
  -7  -7   5   38.16    3.71
   7  -7  -5   37.35    1.79
   7   7  -4  272.95   14.66
  -7   7   4  287.39   10.17
  -7   7   4  277.83    9.23
  -7  -7   4  278.29    9.37
   7  -7  -4  264.67    6.02
  -7   7   3   65.24    4.49
   7  -7  -3   57.03    2.94
  -7  -7   3   61.16    4.74
   7   7  -2  106.11   10.17
  -7   7   2   44.73    3.76
  -7  -7   2   42.00    4.30
   7   7  -1  102.21   10.62
  -7   7   1   78.31    4.49
   7  -7  -1   71.13    2.59
  -7  -7   1   80.76    5.50
   7   7   0   69.72    9.65
  -7  -7   0   37.21    4.76
   7   7   1  108.72   11.11
  -7   7  -1  112.45    3.92
   7  -7   1  110.34    3.97
  -7  -7  -1  117.92    6.79
  -7   7  -2    7.74    2.90
   7   7   2    6.18    7.62
  -7  -7  -2   17.31    7.55
   7  -7   2    8.75    1.90
   7   7   3  301.73    7.25
  -7   7  -3  300.13   10.05
   7   7   3  320.88   13.04
  -7  -7  -3  302.15   11.76
   7  -7   3  300.63   11.19
   7   7   4    2.23    1.45
  -7   7  -4   -0.19    1.52
   7  -7   4   -1.41    1.76
  -7  -7  -4    2.94    3.29
   7   7   5   17.83    1.36
  -7   7  -5   20.70    2.58
   7  -7   5   15.19    3.20
  -7  -7  -5   24.96    5.48
  -7   7  -6   35.16    3.27
   7   7   6   28.28    2.32
  -7  -7  -6   33.17    6.35
   7  -7   6   25.14    4.03
  -7   7  -7   32.72    3.47
   7   7   7   26.44    1.75
  -7  -7  -7   35.71    6.79
   7  -7   7   26.06    4.44
  -7   7  -8   20.80    3.62
   7  -7   8   21.47    4.67
  -7  -7  -8   27.71    6.78
  -7   7  -9    1.31    3.00
  -7  -7  -9    6.20    4.89
  -7  -7  -9    4.15    9.58
   7  -7   9    8.10    4.03
  -7   7 -10    0.78    4.81
   7  -7  10   -1.14    3.74
  -7  -7 -10    5.20    4.96
  -7  -7 -10    1.74    4.47
  -7   7 -11  128.44    7.58
  -7  -7 -11  134.57   11.32
  -7  -7 -11  130.17   10.21
   7  -7  11  117.00    9.27
  -7   7 -12   37.44    5.00
   7  -7  12   27.94    6.87
  -7  -7 -12   40.13   13.61
  -7  -7 -12   36.11    7.25
  -7   7 -13    0.33    2.57
   7  -7  13   -1.11    3.52
  -7  -7 -13    2.55    6.14
  -7  -7 -13   -0.99    4.24
  -7   7 -14    0.11    4.13
   7  -7  14    9.75    5.59
  -7  -7 -14   11.95    5.69
  -7  -7 -14    6.75    6.76
  -7   7 -15   23.17    5.30
   7  -7  15   11.67    7.27
  -7  -7 -15   22.07   11.05
  -7  -7 -15   21.82    7.87
  -7   7 -16    0.19    3.82
   7  -7  16   -2.42    5.47
  -7  -7 -16   -3.78    4.94
  -7  -7 -16    0.08    5.81
  -7   7 -17   42.45    7.20
   7  -7  17   27.23    8.67
  -7  -7 -17   32.73   12.23
  -7  -7 -17   -0.03    9.37
  -7   7 -18    0.31    4.42
   7  -7  18   -0.21    9.57
  -7  -7 -18   -1.87    4.73
  -7  -7 -18    0.00    5.87
   7   9 -21    0.08    3.63
   7  -9 -21   -0.06    2.93
   7  -9 -21    0.16    3.62
  -7  -9  21   -0.43    4.26
   7   9 -20    0.01    6.57
   7  -9 -20   -0.51    2.32
   7  -9 -20   -0.07    3.11
  -7  -9  20    0.47    7.30
   7   9 -19   -0.00    6.11
   7  -9 -19    0.19    3.63
   7  -9 -19   -0.02    2.89
  -7  -9  19    0.52    3.87
  -7   9  18   -3.24    3.04
   7   9 -18   -0.02    3.69
   7  -9 -18    0.45    2.54
   7  -9 -18    0.02    3.03
  -7  -9  18    0.25    6.28
  -7   9  17    0.14    5.70
   7   9 -17   -0.07    3.97
   7  -9 -17    3.02    3.18
   7  -9 -17    1.57    4.57
  -7  -9  17    2.74    4.17
  -7   9  16    5.10    3.48
   7   9 -16    0.07    4.19
   7  -9 -16    2.55    3.22
  -7  -9  16    2.39    6.95
   7  -9 -16    4.20    3.01
  -7   9  15   12.96    3.93
   7   9 -15    0.06    7.65
   7  -9 -15   12.65    5.74
   7  -9 -15   11.38    5.60
  -7  -9  15    8.66    4.68
  -7   9  14   15.24    4.03
   7   9 -14   13.44    5.21
   7  -9 -14   15.52    3.67
   7  -9 -14   16.81    3.51
  -7  -9  14   13.77    7.74
   7   9 -13  156.38    9.61
  -7   9  13  155.25   11.66
   7  -9 -13  160.56    7.72
   7  -9 -13  150.92    7.55
  -7  -9  13  140.96    9.16
  -7   9  12   85.92    9.95
   7   9 -12   76.24   11.99
   7  -9 -12   79.74    7.93
   7  -9 -12   82.46    7.57
  -7  -9  12   69.07    6.97
  -7   9  11  106.48    7.07
   7   9 -11  102.25    8.33
   7  -9 -11  114.21    8.34
  -7  -9  11   90.24    7.33
   7  -9 -11  108.71    5.83
  -7   9  10   28.65    4.72
   7  -9 -10   22.81    3.48
  -7  -9  10   23.27    4.66
   7  -9 -10   21.19    5.22
   7   9  -9    0.99    3.25
  -7   9   9    1.13    2.85
   7  -9  -9    1.95    1.89
  -7  -9   9   -3.18    2.74
   7  -9  -9   -0.17    2.85
   7   9  -8    2.29    3.95
  -7   9   8    1.49    3.29
   7  -9  -8    2.25    2.81
  -7  -9   8    5.75    5.35
   7   9  -7    5.56    4.14
  -7   9   7    5.43    6.41
   7  -9  -7    6.03    1.73
  -7  -9   7    7.07    3.34
   7   9  -6   22.58    5.33
  -7   9   6   28.09    4.91
   7  -9  -6   24.91    2.16
  -7  -9   6   23.47    4.25
   7   9  -5    9.90    4.97
  -7   9   5   15.78    4.51
  -7   9   5   17.17    4.55
  -7  -9   5   13.43    3.77
   7  -9  -5   13.75    1.73
   7   9  -4    8.81    4.43
  -7   9   4    8.75    2.58
  -7   9   4    7.11    4.24
   7  -9  -4    5.79    2.36
  -7  -9   4    6.06    5.68
   7   9  -3    3.44    3.62
  -7   9   3    2.15    3.63
  -7   9   3    0.67    3.34
  -7  -9   3    1.99    2.83
   7  -9  -3    1.01    1.14
   7   9  -2    4.13    4.34
  -7   9   2    3.44    2.17
   7  -9  -2    4.09    1.37
  -7  -9   2    2.28    3.37
   7   9  -1   39.53    6.21
  -7   9   1   37.13    5.33
   7  -9  -1   28.19    2.26
  -7  -9   1   37.25    5.04
   7   9   0   -1.43    3.96
  -7   9   0    2.73    3.01
   7  -9   0    0.49    1.33
  -7   9  -1    9.66    2.55
   7   9   1    8.53    8.84
  -7  -9  -1   12.58    4.38
   7  -9   1    7.27    3.21
  -7   9  -2    0.70    1.74
   7   9   2    1.23    3.83
  -7  -9  -2    1.30    3.40
   7  -9   2   -0.30    1.57
   7   9   3  187.91   11.65
   7   9   3  165.48    5.92
  -7   9  -3  166.26    6.56
   7  -9   3  149.71    6.70
  -7  -9  -3  178.89   15.78
   7   9   4    0.04    2.13
  -7   9  -4   -0.30    3.29
   7  -9   4    2.35    3.10
  -7  -9  -4   -1.17    3.59
   7   9   5    4.85    1.65
  -7   9  -5    9.22    2.85
   7  -9   5    9.17    2.99
  -7  -9  -5    8.76    5.14
  -7   9  -6    7.87    3.00
   7   9   6    7.24    1.56
  -7  -9  -6    9.23    5.44
   7  -9   6    9.45    5.26
   7   9   7  248.55    7.34
  -7   9  -7  290.78   11.16
   7  -9   7  249.81   11.51
  -7  -9  -7  302.90   14.86
   7   9   8   33.92    3.37
  -7   9  -8   35.45    7.11
   7  -9   8   31.12    7.98
  -7  -9  -8   29.68    7.40
  -7   9  -9   12.86    3.91
   7  -9   9   14.80    4.72
  -7  -9  -9   19.86    6.57
  -7   9 -10   47.68    5.79
   7  -9  10   41.18    6.20
  -7  -9 -10   50.71    8.37
  -7  -9 -10   42.35    7.68
  -7   9 -11   19.22    7.37
  -7  -9 -11   12.49    6.85
  -7  -9 -11   13.00    6.27
   7  -9  11   12.65    5.26
  -7   9 -12    3.40    3.39
  -7  -9 -12   -1.17    4.58
  -7  -9 -12    1.25    8.99
   7  -9  12    0.19    4.07
  -7   9 -13   -4.93    3.59
   7  -9  13    2.43    4.33
  -7  -9 -13    1.18    5.44
  -7  -9 -13   -2.45    4.82
  -7   9 -14   -1.32    3.58
   7  -9  14   -1.82    4.61
  -7  -9 -14    0.29    5.40
  -7  -9 -14    0.01    8.06
  -7   9 -15    0.41    3.57
  -7  -9 -15    0.12    4.74
  -7  -9 -15   -4.51    5.44
   7  -9  15   -0.03    4.71
  -7   9 -16   -2.10    4.07
  -7  -9 -16    0.04    8.37
  -7  -9 -16   -0.10   10.16
   7  -9  16   -0.10    9.14
  -7  11  18    0.33    3.44
   7  11 -18    0.05    5.60
   7 -11 -18   -1.91    4.31
  -7 -11  18    0.15    4.50
   7 -11 -18   -1.83    2.70
  -7  11  17   -0.05    3.18
   7  11 -17   -0.08    8.38
   7 -11 -17    1.99    2.66
  -7 -11  17   -0.25    4.28
   7 -11 -17    0.82    4.45
  -7  11  16   -0.21    2.89
   7  11 -16    0.07    4.71
   7 -11 -16   -0.31    4.22
  -7 -11  16    0.17    3.84
   7 -11 -16    2.14    2.43
   7  11 -15   -0.07    5.50
  -7  11  15    9.40    5.98
   7 -11 -15    6.50    3.09
   7 -11 -15   11.23    4.93
  -7 -11  15   -0.17    4.71
  -7  11  14    9.06    3.86
   7  11 -14   -0.01    5.39
   7 -11 -14    8.67    3.12
  -7 -11  14   10.22    4.40
   7 -11 -14    7.00    2.91
  -7  11  13   11.10    3.81
   7  11 -13   12.64    9.19
   7 -11 -13    5.39    4.41
   7 -11 -13    4.61    4.92
  -7 -11  13    6.74    4.37
   7  11 -12   -0.14    4.66
  -7  11  12    6.04    3.29
   7 -11 -12    2.29    2.48
  -7 -11  12    1.57    3.49
   7 -11 -12    0.42    3.73
  -7  11  11   16.36    4.42
   7  11 -11   14.97    5.54
   7 -11 -11   15.18    3.34
   7 -11 -11   17.91    2.75
  -7 -11  11   10.67    4.44
   7  11 -10    3.50    3.79
  -7  11  10    1.16    5.01
   7 -11 -10    0.85    1.62
  -7 -11  10    0.92    2.88
   7 -11 -10   -1.13    2.05
   7  11  -9    2.85    4.68
  -7  11   9    8.80    3.96
   7 -11  -9    4.87    2.00
  -7 -11   9    8.95    6.48
   7  11  -8   26.00    6.01
  -7  11   8   23.21    5.06
   7 -11  -8   20.43    2.48
  -7 -11   8   21.23    4.63
   7  11  -7    2.65    6.83
  -7  11   7    1.01    6.05
   7 -11  -7    2.44    2.58
  -7 -11   7    1.14    3.22
   7  11  -6   -1.62    3.99
  -7  11   6    2.62    3.56
   7 -11  -6    1.37    2.32
  -7 -11   6    1.40    2.98
   7  11  -5    2.89    4.71
  -7  11   5    3.56    2.75
  -7  11   5    4.61    4.35
   7 -11  -5    2.39    2.62
  -7 -11   5    7.82    3.49
   7  11  -4   -2.23    3.92
  -7  11   4    2.31    6.32
  -7  11   4    0.41    3.74
   7 -11  -4   -0.56    2.16
  -7 -11   4   -1.63    3.01
   7  11  -3    4.24    5.07
  -7  11   3    8.56    5.00
  -7  11   3    6.38    4.69
  -7 -11   3    8.13    3.74
   7 -11  -3    4.07    2.69
   7  11  -2    0.81    4.37
  -7  11   2   -0.70    3.99
   7 -11  -2    1.36    1.37
  -7 -11   2    0.64    3.20
   7  11  -1    0.83    4.58
  -7  11   1    4.81    2.64
   7 -11  -1    0.96    1.54
  -7 -11   1    3.89    5.95
   7  11   0   13.71    5.69
  -7  11   0    7.83    3.32
   7 -11   0    7.70    2.05
  -7 -11   0    8.93    4.25
   7  11   1   -0.72    3.43
  -7  11  -1   -0.14    1.99
   7 -11   1    1.14    2.08
  -7 -11  -1   -1.37    2.68
  -7  11  -2   -1.14    2.47
   7  11   2    2.05    7.37
   7  11   2    0.56    2.01
   7 -11   2    1.41    1.77
  -7 -11  -2    2.74    5.64
   7  11   3    6.15    2.41
   7  11   3   10.81    5.75
  -7  11  -3    6.62    5.84
   7 -11   3    5.20    4.33
  -7 -11  -3    9.48    4.64
  -7  11  -4    7.88    3.65
   7  11   4    7.50    3.66
  -7 -11  -4    5.69    8.49
   7 -11   4    8.53    2.83
   7  11   5   61.23    5.29
  -7  11  -5   65.89    5.74
   7 -11   5   53.84    7.93
  -7 -11  -5   67.76    7.87
  -7  11  -6    6.83    5.85
   7  11   6    6.45    1.84
  -7 -11  -6    8.25    8.87
   7 -11   6    8.12    3.23
   7  11   7    0.07    2.17
  -7  11  -7    4.12    2.98
   7 -11   7   -0.78    4.81
  -7 -11  -7    3.52    4.38
  -7  11  -8   14.02    6.58
   7  11   8   10.48    1.69
  -7 -11  -8   11.14    9.12
   7 -11   8    9.53    3.99
  -7  11  -9    4.30    3.40
   7  11   9    2.74    1.34
  -7 -11  -9    3.26    5.18
   7 -11   9    6.99    5.74
  -7  11 -10    0.45    2.97
  -7 -11 -10    0.49    4.53
  -7 -11 -10    7.69    4.54
   7 -11  10   -2.24    3.47
  -7  11 -11    4.14    6.86
  -7 -11 -11    0.74    9.69
  -7 -11 -11   17.63   10.01
   7 -11  11    9.75    4.79
  -7  11 -12    2.36    3.30
  -7 -11 -12    0.63    4.96
  -7 -11 -12   -2.90    5.14
   7 -11  12    1.87    4.07
  -7  11 -13   -2.77    2.79
  -7 -11 -13    6.84    4.39
  -7 -11 -13   -0.91    4.20
   7 -11  13    0.23    3.66
   7  13 -13   -0.93    4.43
  -7  13  13   -0.70    2.64
   7 -13 -13   -2.99    3.03
   7 -13 -13    0.76    1.46
  -7 -13  13    0.25    3.05
   7  13 -12    1.94    4.91
  -7  13  12   -0.04    3.14
   7 -13 -12   -1.13    1.58
   7 -13 -12   -1.05    2.13
  -7 -13  12    2.25    5.81
  -7  13  11   -0.11    3.48
   7  13 -11   -0.40    5.27
   7 -13 -11    1.21    2.83
  -7 -13  11    3.80    3.66
   7 -13 -11    2.07    2.27
  -7  13  10   -0.18    5.13
   7  13 -10   -3.40    4.30
   7 -13 -10   -0.95    1.97
   7 -13 -10    0.07    1.41
  -7 -13  10    2.16    5.24
   7  13  -9   -0.01    7.66
  -7  13   9    0.05    3.26
   7 -13  -9    0.22    1.38
  -7 -13   9    2.13    3.01
   7  13  -8    0.06    5.15
  -7  13   8    0.08    4.14
   7 -13  -8    1.98    2.79
  -7 -13   8   13.39    6.19
   7  13  -7    0.00    8.26
  -7  13   7    0.20    4.00
   7 -13  -7    1.87    1.56
  -7 -13   7    1.61    3.45
   7  13  -6    0.05    4.47
  -7  13   6   -0.27    3.96
   7 -13  -6    1.55    1.41
  -7 -13   6   -0.37    3.26
   7  13  -5   15.44    5.18
  -7  13   5   -0.25    7.68
  -7  13   5   -0.06    2.86
   7 -13  -5    1.75    1.65
  -7 -13   5    4.81    3.60
   7  13  -4   -0.75    4.18
  -7  13   4    0.04    4.13
  -7  13   4    0.09    3.91
  -7 -13   4   -1.23    2.99
   7 -13  -4   -0.23    2.20
   7  13  -3   15.12    5.59
  -7  13   3   -0.03    5.33
  -7  13   3    0.20    8.46
   7 -13  -3    4.34    1.80
  -7 -13   3    5.29    3.91
   7  13  -2    0.69    8.30
  -7  13   2    6.11    5.12
  -7  13   2    0.00    5.04
  -7 -13   2    3.28    3.54
   7 -13  -2    2.51    1.69
   7  13  -1    3.78    4.43
  -7  13   1    0.10    2.67
   7 -13  -1   -0.03    2.38
  -7 -13   1    2.84    5.35
   7  13   0    4.89    4.61
  -7  13   0    0.06    2.63
   7 -13   0    0.64    1.55
  -7 -13   0   -1.26    3.31
   7  13   1   24.99    4.06
   7  13   1   27.39    7.12
  -7  13  -1   25.23    4.48
   7 -13   1   12.96    4.74
  -7 -13  -1   15.78    9.07
  -7  13  -2    0.01    2.97
   7  13   2    6.85    5.14
   7  13   2    1.04    2.44
   7 -13   2    1.70    2.08
  -7 -13  -2    2.65    3.83
  -7  13  -3   -0.01    4.60
   7  13   3    1.72    4.70
   7  13   3    1.86    1.99
   7 -13   3   -0.40    2.11
  -7 -13  -3   -2.44    6.04
   7  13   4    6.42    2.36
  -7  13  -4   -0.02    3.59
   7 -13   4    4.49    2.80
  -7 -13  -4    4.67    4.37
   7  13   5    4.91    2.03
  -7  13  -5    0.00    3.50
   7 -13   5    3.22    2.97
  -7 -13  -5    2.30    7.08
   7  13   6    0.03    1.47
  -7  13  -6   -0.37    5.15
   7 -13   6   -2.05    2.57
  -7 -13  -6   -4.21    4.04
  -7  13  -7   -0.92    2.73
   7 -13   7    1.16    4.44
  -7 -13  -7   -0.12    3.72
  -7  13  -8    0.05    5.74
   7 -13   8    0.01    3.37
  -7 -13  -8    8.39    4.91
   8   0 -26   -1.54    8.62
   8   0 -26   10.05    5.23
  -8   0  26   -0.12    6.79
   8   0 -25   -2.35    5.03
   8   0 -25   -3.53    4.46
  -8   0  25    0.07    6.06
   8   0 -24  270.89   16.69
   8   0 -24  330.15   19.38
  -8   0  24  291.72   17.56
   8   0 -23    0.26    7.31
   8   0 -23   -5.65    5.03
  -8   0  23    0.17    5.72
   8   0 -22  270.11   11.85
   8   0 -22  233.05   14.32
  -8   0  22  249.90   20.37
   8   0 -21   -2.75    3.17
   8   0 -21    2.13    4.13
  -8   0  21   -0.16    4.33
   8   0 -20  151.03    7.94
   8   0 -20  150.11   16.59
  -8   0  20  135.26   10.36
   8   0 -19    0.10    4.62
   8   0 -19    1.73    2.86
  -8   0  19   -0.89    6.73
   8   0 -18    1.07    2.35
   8   0 -18   -1.36    3.95
  -8   0  18    0.64    3.46
   8   0 -17    1.04    2.06
   8   0 -17    1.48    3.51
  -8   0  17   -1.90    2.97
   8   0 -16   20.74    3.06
   8   0 -16   23.10    5.14
  -8   0  16   21.90    4.20
   8   0 -15    0.36    1.47
   8   0 -15   -1.36    2.72
  -8   0  15   -0.15    2.13
   8   0 -14   10.71    4.22
   8   0 -14   11.38    2.28
  -8   0  14    5.52    2.98
   8   0 -13   -0.41    2.07
   8   0 -13    1.51    2.45
  -8   0  13   -0.50    1.71
   8   0 -12  286.93   11.25
   8   0 -12  284.37    7.72
  -8   0  12  289.79    8.96
   8   0 -11   -0.78    1.71
   8   0 -11   -1.81    3.39
  -8   0  11   -0.87    3.41
   8   0 -10 1376.98   29.33
   8   0 -10 1324.18   39.30
  -8   0  10 1424.40   34.69
   8   0  -9   -1.05    2.23
   8   0  -9    0.85    1.85
  -8   0   9    0.61    2.21
   8   0  -8    0.06    1.77
   8   0  -8   -0.14    1.44
  -8   0   8   -0.08    1.46
   8   0  -7   -0.01    0.80
   8   0  -7    0.32    1.69
  -8   0   7    0.25    0.80
   8   0  -6 1717.81   41.09
   8   0  -6 1735.27   34.50
  -8   0   6 1656.05   38.13
  -8   0   6 1716.88   33.99
   8   0  -5   -0.96    1.30
   8   0  -5    0.15    1.90
  -8   0   5   -0.18    2.23
   8   0  -4 1467.48   31.96
   8   0  -4 1458.99   30.29
  -8   0   4 1493.51   32.60
  -8   0   4 1464.09   29.33
   8   0  -3   -0.99    3.69
   8   0  -3    0.53    1.79
  -8   0   3   -0.76    1.61
  -8   0   3   -1.44    1.85
   8   0  -2    0.43    4.13
  -8   0   2    3.18    3.62
  -8   0   2   -0.12    2.76
   8   0  -1   -0.31    0.88
  -8   0   1    0.81    1.36
  -8   0   1   -0.07    1.31
  -8   0   0  242.93    5.64
  -8   0  -1   -0.67    1.73
  -8   0  -2    2.65    2.21
  -8   0  -3   -0.41    2.19
  -8   0  -4   57.70    4.97
  -8   0  -5   -3.97    6.14
   8   0   6  232.10    9.52
  -8   0  -6  230.20    8.96
   8   0   7   -1.78    3.15
  -8   0  -7   -0.82    2.75
   8   0   8 1078.07   29.28
  -8   0  -8 1057.90   27.72
   8   0   9   -0.47    3.56
  -8   0  -9   -3.54    4.89
   8   0  10   11.86    4.57
  -8   0 -10    6.50    3.71
   8   0  11   -0.73    4.10
  -8   0 -11   -2.30    3.44
   8   0  12  151.41   10.78
  -8   0 -12  146.14    8.81
   8   0  13    3.05    4.97
  -8   0 -13    0.62    4.02
   8   0  14  101.15   10.33
  -8   0 -14   95.63    8.37
   8   0  15    4.01    5.82
  -8   0 -15    2.28    4.72
   8   0  16   41.29    9.03
  -8   0 -16   40.46    7.32
   8   0  17   -3.40    5.22
  -8   0 -17    1.79    4.45
  -8   0 -18   33.20   12.04
  -8   0 -19    2.76    5.68
  -8   0 -20    5.45    6.63
   8   2 -26   30.57    6.95
  -8   2  26   -1.24    7.87
   8   2 -26   12.37    8.45
   8  -2 -26   28.87    5.73
  -8  -2  26    0.07    8.61
   8  -2 -26   14.12    5.74
   8   2 -25   10.32    5.56
  -8   2  25   -1.49    6.46
   8   2 -25    9.08    7.12
   8  -2 -25    9.29    4.86
   8  -2 -25   10.25    4.70
  -8  -2  25    0.26    7.12
  -8   2  24   61.74    9.17
   8   2 -24   64.41    7.84
  -8  -2  24   58.11    9.82
   8  -2 -24   49.33    7.37
   8   2 -23    1.70    4.17
  -8   2  23    5.23    8.39
   8  -2 -23    3.02    3.98
   8  -2 -23    0.07    3.51
  -8  -2  23    2.79    5.30
   8   2 -22   41.25    6.13
  -8   2  22   36.22    7.46
   8  -2 -22   40.07    6.10
   8  -2 -22   39.59    5.39
  -8  -2  22   40.31    7.87
   8   2 -21   65.83    6.66
  -8   2  21   61.08    8.12
   8  -2 -21   60.58    6.84
  -8  -2  21   61.14   13.77
   8  -2 -21   60.76    5.64
   8   2 -20  270.08   11.55
  -8   2  20  247.88   13.19
   8  -2 -20  244.74   12.26
  -8  -2  20  244.86   13.86
   8  -2 -20  255.32   10.11
   8   2 -19    5.17    3.79
  -8   2  19    6.20    7.81
   8  -2 -19    5.44    3.18
   8  -2 -19    5.95    4.21
  -8  -2  19    7.69    5.14
  -8   2  18   60.67    6.51
   8   2 -18   59.12    5.46
   8  -2 -18   54.16    6.06
   8  -2 -18   52.53    4.57
  -8  -2  18   51.80    6.88
  -8   2  17  140.06    8.22
   8   2 -17  145.29    7.03
   8  -2 -17  132.17    8.39
  -8  -2  17  136.08    8.64
   8  -2 -17  138.43    7.81
  -8   2  16    9.64    3.69
   8   2 -16    7.51    2.97
   8  -2 -16    5.69    3.51
  -8  -2  16    8.10    3.75
   8  -2 -16   11.51    4.34
   8   2 -15   55.00    3.95
  -8   2  15   54.07    4.88
   8  -2 -15   51.26    4.74
   8  -2 -15   51.39    3.53
  -8  -2  15   53.05    7.93
  -8   2  14   49.04    6.81
   8   2 -14   55.39    3.77
   8  -2 -14   50.18    3.31
  -8  -2  14   49.83    4.44
   8  -2 -14   53.96    4.64
   8   2 -13  103.42    4.67
  -8   2  13  106.37    5.26
   8  -2 -13  107.79    4.18
   8  -2 -13  112.15    5.76
  -8  -2  13  100.50    5.15
  -8   2  12   18.50    2.97
   8   2 -12   19.34    2.68
   8  -2 -12   17.98    2.21
   8  -2 -12   16.61    5.57
  -8  -2  12   16.97    5.08
   8   2 -11    0.42    2.96
  -8   2  11    0.07    1.86
  -8   2  11   -1.71    2.72
   8  -2 -11    0.64    2.27
  -8  -2  11    2.17    1.92
   8  -2 -11   -0.12    2.34
   8   2 -10    3.33    2.13
  -8   2  10   -1.25    3.28
  -8   2  10   -0.82    3.27
  -8  -2  10    3.38    2.06
   8  -2 -10    1.36    2.70
   8  -2 -10    1.18    1.46
  -8   2   9  498.20   11.59
   8   2  -9  498.15   11.83
  -8   2   9  517.40   14.35
   8  -2  -9  520.92   10.74
  -8  -2   9  478.66   11.58
   8  -2  -9  496.27   13.61
  -8   2   8  253.60    7.96
   8   2  -8  252.63    6.66
  -8   2   8  250.23    6.04
   8  -2  -8  248.23    6.04
  -8  -2   8  244.44    8.59
   8  -2  -8  250.74   10.66
  -8   2   7   51.11    3.66
   8   2  -7   50.56    2.91
  -8   2   7   48.47    2.74
   8  -2  -7   51.09    1.44
  -8  -2   7   50.90    2.63
   8  -2  -7   51.40    3.64
  -8   2   6   17.26    1.54
   8   2  -6   20.00    3.91
  -8   2   6   17.01    4.36
   8  -2  -6   18.13    1.06
   8  -2  -6   17.19    2.65
  -8  -2   6   17.97    3.25
   8   2  -5  340.51    8.71
  -8   2   5  329.77    8.87
  -8   2   5  375.55    6.41
   8  -2  -5  338.99   12.05
  -8  -2   5  340.07    8.20
   8  -2  -5  383.27    6.32
  -8   2   4   15.81    0.40
   8   2  -4   17.00    2.91
  -8   2   4   13.76    2.67
   8  -2  -4   16.40    2.76
  -8  -2   4   16.20    2.43
   8   2  -3   14.76    3.15
  -8   2   3   17.71    1.17
  -8   2   3   14.64    2.73
  -8   2   3   14.00    1.13
   8  -2  -3   15.96    2.91
  -8  -2   3   15.48    2.98
   8   2  -2    0.65    4.01
   8   2  -2    0.75    1.11
  -8   2   2   -0.02    1.79
  -8   2   2    0.89    1.11
  -8  -2   2    0.40    2.06
   8   2  -1   83.78    5.05
   8   2  -1   85.18    2.76
  -8   2   1   90.16    2.58
  -8  -2   1   85.10    4.95
   8   2   0 1032.08   24.85
  -8   2   0 1039.20   22.28
   8  -2   0 1022.17   21.49
  -8  -2   0 1007.48   24.38
  -8   2  -1 2012.29   42.90
   8  -2   1 1926.87   44.82
  -8  -2  -1 1861.13   48.05
  -8   2  -2  928.10   20.53
   8  -2   2  872.72   20.41
  -8  -2  -2  906.08   28.15
  -8   2  -3 1233.45   30.99
  -8  -2  -3 1366.03   23.51
  -8  -2  -3 1279.15   32.75
   8  -2   3 1275.00   30.38
  -8   2  -4  132.13    5.89
   8  -2   4  136.62    6.85
  -8  -2  -4  143.34    7.50
  -8   2  -5   52.87    4.53
   8  -2   5   57.22    5.45
  -8  -2  -5   47.57    5.78
  -8   2  -6   19.81    3.49
   8  -2   6   22.18    4.16
  -8  -2  -6   24.34    7.34
  -8   2  -7  367.82   13.85
   8  -2   7  391.08   12.80
  -8  -2  -7  393.83   13.21
  -8   2  -8    4.47    2.91
   8  -2   8    6.37    3.70
  -8  -2  -8    4.28    3.65
  -8   2  -9   54.73    4.75
   8  -2   9   60.84    6.19
  -8  -2  -9   49.14    9.79
  -8   2 -10    3.87    3.33
   8  -2  10    6.87    4.35
  -8  -2 -10    4.30    4.13
  -8   2 -11   27.79    8.36
   8  -2  11   28.29    6.13
  -8  -2 -11   26.16    9.73
  -8   2 -12   28.41    5.20
   8  -2  12   32.85    7.13
  -8  -2 -12   20.18    6.25
  -8   2 -13    3.31    3.46
   8  -2  13   -0.86    4.65
  -8  -2 -13    2.19    4.15
  -8  -2 -13   -0.13    1.96
  -8   2 -14   41.46    6.34
   8  -2  14   45.32   13.22
  -8  -2 -14   30.02    3.80
  -8  -2 -14   34.26    6.81
  -8   2 -15  108.12    8.57
   8  -2  15  102.97   10.65
  -8  -2 -15   78.56    7.81
  -8  -2 -15  106.23    9.65
  -8   2 -16    2.29    7.19
  -8  -2 -16    4.78    4.85
  -8  -2 -16    2.10    3.54
   8  -2  16   -2.55    5.88
  -8   2 -17   87.60    8.38
   8  -2  17   82.72   10.65
  -8  -2 -17   51.76    4.70
  -8  -2 -17   81.86    9.21
  -8   2 -18   11.85    5.35
   8  -2  18   14.41    7.19
  -8  -2 -18   13.43    5.96
  -8  -2 -18    0.45    2.58
  -8   2 -19    7.12    5.82
   8  -2  19    9.68   12.52
  -8  -2 -19    0.90    3.79
  -8  -2 -19   12.01    6.23
  -8   2 -20   -0.84    8.95
  -8  -2 -20   -0.42    1.91
  -8  -2 -20   -4.06    5.43
   8  -2  20   -1.44    6.45
   8   4 -25   -0.20    4.93
   8  -4 -25   -2.32    3.48
   8  -4 -25   -0.96    3.39
  -8  -4  25    0.11    5.96
   8   4 -24   -0.41    4.70
   8  -4 -24    0.42    5.33
   8  -4 -24    2.77    3.42
  -8  -4  24    0.36    9.63
   8   4 -23   13.37    5.11
   8  -4 -23    7.75    3.76
   8  -4 -23    5.60    4.02
  -8  -4  23   -0.13    6.60
   8   4 -22   10.27    5.37
   8  -4 -22   17.30    3.83
   8  -4 -22    8.33    4.27
  -8  -4  22    4.31    6.71
   8   4 -21    9.09    4.72
  -8   4  21    8.38    4.85
   8  -4 -21    7.85    4.01
  -8  -4  21    6.57    5.72
   8  -4 -21    9.15    3.45
   8   4 -20   40.99    6.14
  -8   4  20   35.10    6.28
   8  -4 -20   36.47    6.77
   8  -4 -20   35.38    5.34
  -8  -4  20   37.78    7.30
   8   4 -19   89.20    7.40
  -8   4  19   84.24    7.48
   8  -4 -19   82.75    5.61
   8  -4 -19   77.19    6.69
  -8  -4  19   71.40    8.40
   8   4 -18    1.84    4.09
  -8   4  18   10.41    4.12
   8  -4 -18    4.22    6.29
   8  -4 -18    6.11    3.01
  -8  -4  18    5.18    4.99
  -8   4  17   34.08    5.02
   8   4 -17   32.43    8.33
   8  -4 -17   25.34    7.62
   8  -4 -17   28.74    3.75
  -8  -4  17   27.93    5.84
  -8   4  16  232.88    9.58
   8   4 -16  237.58    9.40
   8  -4 -16  222.07    9.49
   8  -4 -16  213.18    7.61
  -8  -4  16  220.49   10.63
   8   4 -15   -0.90    2.23
  -8   4  15    2.04    2.20
   8  -4 -15   -0.02    3.06
   8  -4 -15   -0.24    2.27
  -8  -4  15   -2.56    2.47
   8   4 -14   41.23    4.08
  -8   4  14   37.96    5.02
  -8   4  14   40.12    3.91
   8  -4 -14   43.30    3.30
  -8  -4  14   39.71    6.88
   8  -4 -14   43.01    4.26
  -8   4  13  164.33    7.76
   8   4 -13  161.85    6.39
   8  -4 -13  164.64    5.57
  -8  -4  13  157.58    6.77
   8  -4 -13  157.49    9.41
   8   4 -12    6.88    2.62
  -8   4  12    6.97    3.08
   8  -4 -12    6.02    2.84
   8  -4 -12    7.95    3.03
  -8  -4  12    8.07    2.59
  -8   4  11   -1.23    1.96
   8   4 -11   -0.81    3.00
   8  -4 -11   -0.51    2.05
   8  -4 -11   -0.74    3.30
  -8  -4  11    2.33    1.71
  -8   4  10    2.75    2.54
   8   4 -10    2.46    2.31
   8  -4 -10    1.98    2.56
  -8  -4  10    2.54    2.18
   8  -4 -10    4.00    1.43
   8   4  -9   11.71    2.95
  -8   4   9   14.47    3.13
   8  -4  -9    7.61    3.23
   8  -4  -9   11.29    1.57
  -8  -4   9    9.68    2.72
   8   4  -8   25.89    3.76
  -8   4   8   25.34    3.67
   8  -4  -8   25.87    3.93
  -8  -4   8   25.54    3.24
   8  -4  -8   26.71    1.74
   8   4  -7 1818.89   42.33
  -8   4   7 1831.50   43.64
   8  -4  -7 1987.28   41.08
   8  -4  -7 1843.11   39.62
   8  -4  -7 1782.45   43.23
  -8  -4   7 1786.67   41.21
  -8   4   6  219.31    8.06
   8   4  -6  227.91    8.24
   8  -4  -6  218.43    8.35
   8  -4  -6  228.33    5.01
  -8  -4   6  220.49    7.32
   8   4  -5  305.05    9.90
  -8   4   5  281.96    9.30
   8  -4  -5  296.66    5.43
  -8  -4   5  293.88    8.93
   8   4  -4   87.39    5.49
  -8   4   4   92.51    8.07
  -8  -4   4   92.10    4.90
   8   4  -3  262.92   12.86
  -8   4   3  283.89    5.47
  -8   4   3  265.12   12.19
  -8  -4   3  268.94    8.66
   8   4  -2  369.93   11.94
  -8   4   2  390.04    6.87
   8  -4  -2  391.66    8.31
  -8  -4   2  362.24   10.94
  -8   4   1   70.19    1.95
   8   4  -1   73.57    6.09
  -8  -4   1   73.74    5.80
   8  -4  -1   68.43    2.41
   8   4   0   57.57   10.26
  -8   4   0   59.23    3.24
   8  -4   0   56.74    2.80
  -8  -4   0   54.11    5.68
   8   4   1    0.20    3.81
  -8   4  -1    2.62    2.10
   8  -4   1    1.11    1.68
  -8  -4  -1   -0.02    3.61
  -8   4  -2   41.75    2.49
   8   4   2   39.72    0.91
  -8  -4  -2   50.69    6.07
   8  -4   2   41.67    3.28
  -8   4  -3    2.70    1.70
   8  -4   3    1.53    2.34
  -8  -4  -3    3.94    3.96
  -8   4  -4  107.60    4.16
   8  -4   4  110.88    5.39
  -8  -4  -4   83.81    7.33
  -8   4  -5    5.39    2.04
   8  -4   5    2.92    2.86
  -8  -4  -5    8.25    4.08
  -8   4  -6    0.72    1.70
   8  -4   6   -2.88    4.08
  -8  -4  -6    3.52    6.00
  -8  -4  -6    1.49    3.05
  -8   4  -7   74.96    6.30
   8  -4   7   80.32    5.78
  -8  -4  -7   81.99   10.13
  -8  -4  -7   84.26    7.30
  -8   4  -8    2.97    3.96
   8  -4   8    4.43    3.48
  -8  -4  -8    2.95    0.77
  -8  -4  -8    2.62    3.92
  -8  -4  -8    6.33    4.32
  -8   4  -9   96.71    7.94
  -8  -4  -9  102.51    7.72
  -8  -4  -9   85.21    2.80
   8  -4   9   91.15    7.08
  -8   4 -10  116.57    6.37
   8  -4  10  122.36    8.56
  -8  -4 -10  103.05    3.68
  -8  -4 -10  113.63    8.74
  -8   4 -11   19.34    4.22
   8  -4  11   25.78   10.12
  -8  -4 -11   17.36    2.11
  -8  -4 -11   22.59    6.14
  -8   4 -12   49.69    5.69
   8  -4  12   52.40    8.01
  -8  -4 -12   56.28   12.27
  -8   4 -13  195.03    9.96
   8  -4  13  190.10   12.68
  -8  -4 -13  186.30   12.00
  -8   4 -14   40.65    6.08
   8  -4  14   36.66    8.25
  -8  -4 -14   29.64    3.27
  -8  -4 -14   40.63   12.64
  -8   4 -15  138.36    9.44
   8  -4  15  131.32   17.87
  -8  -4 -15  136.96   10.68
  -8   4 -16   34.82    5.94
   8  -4  16   21.84    7.79
  -8  -4 -16   31.08    7.14
  -8  -4 -16   13.23    2.99
  -8   4 -17    7.70    8.54
  -8  -4 -17    4.70    2.38
  -8  -4 -17    8.87    5.80
   8  -4  17    7.71    6.80
   8  -4  18   10.29    6.43
  -8  -4 -18    8.57    5.63
  -8  -4 -18    1.04    2.15
  -8   4 -19    0.22    4.51
  -8  -4 -19   -1.16    1.87
  -8  -4 -19   -3.63    5.27
   8  -4  19    4.21   10.49
   8   6 -24    6.67    5.30
   8  -6 -24    2.42    3.48
   8  -6 -24    1.22    3.34
  -8  -6  24    0.51    6.47
   8   6 -23   -4.38    4.30
   8  -6 -23    0.69    2.87
   8  -6 -23    0.85    4.56
  -8  -6  23   -0.26    5.01
   8   6 -22   -3.19    4.43
   8  -6 -22   -1.05    3.07
   8  -6 -22   -0.79    2.83
  -8  -6  22   -0.83    5.33
   8   6 -21    9.78    8.23
   8  -6 -21    5.69    3.54
   8  -6 -21    3.84    3.08
  -8  -6  21    0.37    5.57
   8   6 -20    0.76    7.00
   8  -6 -20    2.39    3.20
   8  -6 -20    2.00    4.23
  -8  -6  20    2.41    4.86
   8   6 -19   -0.02    4.15
   8  -6 -19    2.80    3.20
   8  -6 -19    4.17    2.66
  -8  -6  19    0.51    4.54
   8   6 -18   47.45    6.21
   8  -6 -18   39.22    4.24
   8  -6 -18   36.77    5.12
  -8  -6  18   41.78    6.84
   8   6 -17   55.37    6.46
   8  -6 -17   58.50    5.66
   8  -6 -17   61.03    7.69
  -8  -6  17   51.82    6.82
   8   6 -16  227.00   10.95
  -8   6  16  233.16   11.50
   8  -6 -16  255.33    9.48
   8  -6 -16  226.21   10.39
  -8  -6  16  226.70   11.88
   8   6 -15  161.58   13.08
  -8   6  15  151.12   12.22
   8  -6 -15  165.34    6.91
   8  -6 -15  159.12    8.45
  -8  -6  15  154.21    9.17
  -8   6  14   28.79    4.79
   8   6 -14   25.30    4.74
   8  -6 -14   24.83    4.54
  -8  -6  14   22.40    8.12
   8  -6 -14   28.09    3.54
   8   6 -13   70.76    5.48
  -8   6  13   73.49    5.53
   8  -6 -13   71.27    4.79
   8  -6 -13   72.83    5.55
  -8  -6  13   61.73    5.49
   8  -6 -13   69.58    4.05
   8   6 -12    6.35    3.26
  -8   6  12    5.48    3.02
   8  -6 -12    5.57    4.19
   8  -6 -12    6.45    2.11
  -8  -6  12    5.98    2.93
   8  -6 -12    6.51    3.21
   8   6 -11   -1.41    2.10
  -8   6  11   -0.33    2.10
   8  -6 -11   -1.45    3.70
   8  -6 -11    3.36    2.29
  -8  -6  11   -4.61    3.25
   8  -6 -11    1.08    1.52
   8   6 -10  163.01    6.92
  -8   6  10  159.56    6.93
   8  -6 -10  158.25    5.05
   8  -6 -10  164.85    7.42
   8  -6 -10  159.85    7.16
  -8  -6  10  152.09    6.63
  -8   6   9   48.95    4.21
   8   6  -9   48.31    6.91
   8  -6  -9   48.85    2.67
  -8  -6   9   47.40    3.99
   8  -6  -9   46.96    2.64
  -8   6   8   39.66    4.05
   8   6  -8   31.81    4.17
   8  -6  -8   42.40    3.35
  -8  -6   8   39.78    3.74
   8  -6  -8   35.94    3.17
  -8   6   7   88.73    5.57
   8   6  -7   74.25    5.32
   8  -6  -7   80.48    2.81
   8  -6  -7   74.93    2.48
  -8  -6   7   76.84    4.64
   8   6  -6   76.85    5.53
  -8   6   6   77.34    8.00
   8  -6  -6   77.74    2.91
  -8  -6   6   74.76    4.63
   8   6  -5   50.10    4.91
  -8   6   5   51.56    7.48
  -8   6   5   40.95    2.09
  -8  -6   5   50.25    4.19
   8  -6  -5   48.01    1.47
  -8   6   4   13.20    2.34
   8   6  -4   18.80    4.06
  -8   6   4   13.37    3.58
   8  -6  -4   13.15    1.39
  -8  -6   4   12.04    3.25
  -8   6   3  490.85   11.56
   8   6  -3  529.92   15.74
  -8   6   3  539.63   15.45
  -8  -6   3  523.87   14.56
   8  -6  -3  482.51    9.52
   8   6  -2   12.25    3.96
  -8   6   2   11.65    2.21
   8  -6  -2    7.67    1.65
  -8  -6   2    7.66    3.39
   8   6  -1   20.43    4.59
  -8   6   1   15.61    2.31
   8  -6  -1   15.41    2.16
  -8  -6   1   20.26    4.11
  -8   6   0  348.40    9.12
   8   6   0  356.01   12.91
  -8  -6   0  351.09   11.91
   8  -6   0  335.14    9.23
  -8   6  -1   54.54    2.38
   8   6   1   60.21    6.18
  -8  -6  -1   56.93    5.63
   8  -6   1   59.04    2.88
   8   6   2  236.49   10.54
  -8   6  -2  220.12    5.74
   8  -6   2  224.19    6.74
  -8  -6  -2  230.16    9.76
  -8   6  -3   67.39    2.98
   8   6   3   63.74    1.87
  -8  -6  -3   71.70    9.52
   8  -6   3   63.40    3.68
   8   6   4   11.80    1.28
  -8   6  -4   13.81    2.03
   8  -6   4   12.33    2.71
  -8  -6  -4   15.76    4.85
  -8   6  -5   24.54    2.67
   8   6   5   24.63    1.55
  -8  -6  -5   26.70    5.90
   8  -6   5   23.20    3.45
  -8   6  -6   68.65    3.95
   8  -6   6   62.84    5.03
  -8  -6  -6   69.48    7.38
  -8   6  -7  117.54    7.78
   8  -6   7  110.81    6.83
  -8  -6  -7  110.64    9.29
  -8   6  -8    0.75    2.17
   8  -6   8   -0.66    4.99
  -8  -6  -8    0.65    4.48
  -8  -6  -8    0.91    3.81
  -8   6  -9  125.35    6.77
  -8  -6  -9  116.50   16.88
  -8  -6  -9  126.02    9.80
   8  -6   9  118.63    8.37
  -8   6 -10   -0.02    2.79
   8  -6  10   -0.56    3.95
  -8  -6 -10    7.85    5.14
  -8  -6 -10    1.90    4.58
  -8   6 -11  215.10    9.83
   8  -6  11  197.23   11.60
  -8  -6 -11  204.68   13.55
  -8  -6 -11  201.75   12.55
  -8   6 -12   37.34    5.31
  -8  -6 -12   31.83   12.46
  -8  -6 -12   44.37    8.60
   8  -6  12   37.56    7.36
  -8   6 -13    3.28    3.66
  -8  -6 -13    6.60    5.36
  -8  -6 -13    4.88   10.78
   8  -6  13    3.81    5.41
  -8   6 -14   52.53    6.30
   8  -6  14   50.19    8.59
  -8  -6 -14   71.34   10.01
  -8  -6 -14   54.67   13.73
  -8   6 -15    0.15    3.78
  -8  -6 -15    3.33    5.00
  -8  -6 -15    2.87    6.06
   8  -6  15    2.82    8.62
  -8   6 -16    0.25    3.73
  -8  -6 -16    0.06    5.97
  -8  -6 -16    3.60    8.29
   8  -6  16    2.40    5.55
  -8   6 -17    0.71    4.95
  -8  -6 -17   15.18    5.99
  -8  -6 -17   -0.02    7.62
   8  -6  17    8.82    7.01
  -8   6 -18   -0.44    4.53
   8  -6  18    0.17    6.07
  -8  -6 -18    5.04    5.40
  -8  -6 -18   -0.03    6.59
   8   8 -22   -0.01    4.80
   8  -8 -22   -0.16    4.80
   8  -8 -22    4.53    3.36
   8  -8 -22    0.00    4.27
  -8  -8  22   -0.46    5.77
   8   8 -21   -0.05    5.87
   8  -8 -21   13.80    4.34
   8  -8 -21   12.64    8.45
   8  -8 -21   19.21    3.60
  -8  -8  21    0.29    7.15
   8   8 -20   31.49    6.35
   8  -8 -20   26.03    3.82
   8  -8 -20   35.60    8.10
   8  -8 -20   18.19    8.57
  -8  -8  20   28.76    7.18
   8   8 -19   -0.02    3.69
   8  -8 -19    1.60    3.22
   8  -8 -19    3.03    4.92
   8  -8 -19    0.62    2.41
  -8  -8  19   -0.38    4.35
   8   8 -18   -0.02    4.12
  -8   8  18    2.65    3.85
   8  -8 -18    3.80    3.59
   8  -8 -18    3.59    3.57
  -8  -8  18    7.05    4.54
   8  -8 -18    5.59    2.87
   8   8 -17    0.01    8.48
  -8   8  17   17.20    4.88
   8  -8 -17   15.98    3.61
   8  -8 -17   14.49    4.29
   8  -8 -17   15.59    6.67
  -8  -8  17   11.93    5.37
   8   8 -16   17.28    5.28
[truncated: 622,385 more chars]
